# Supplementary material for: Assessing clinical utility of preconception expanded carrier screening regarding residual risk for neurodevelopmental disorders
Source: NPJ Genom Med. 2022 Jul 29;7:45. doi: 10.1038/s41525-022-00316-x (PMC9338263; doi:10.1038/s41525-022-00316-x)
Supplement: Supplementary file 3 — Dataset 1 [file 41525_2022_316_MOESM3_ESM.xlsx]

## Sheet: Supplementary Table 1a
Supplementary Table 1a: List of the 3058 autosomal and X-linked genes in OMIM, CGD, DDG2P, and ClinGen, and their carrier frequencies according to increasing thresholds of variant pathogenicity levels
Nr.	Approved gene symbol	Gene name	Location	chr	pos start	pos end	Locus group	Consensus inheritance	Inheritance in databases and remarks	SysNDD	Mackenzie severe gene	Manifestation categories	Phenotypes	pLI score	Carrier frequency_CV-P/LP_HGMD-DM	Carrier frequency_adding CV-P/LP-non-HGMD	Carrier frequency_adding CV-P/LP_HGMD-non-DM	Carrier frequency_adding CV-Conflicting_75%P/LP_HGMD-DM	Carrier frequency_adding CV-Conflicting_75%P/LP_non-HGMD	Carrier frequency_adding CV-Conflicting_75%P/LP_HGMD-non-DM	Carrier frequency_adding CV-P/LP_HGMD-DM_zero golden stars	Carrier frequency_adding CV-P/LP-non-HGMD_zero golden stars	Carrier frequency_adding CV-P/LP-HGMD-non-DM_zero golden stars	Carrier frequency_adding non-CV_HGMD-DM_truncating	Carrier frequency_adding non-CV_HGMD-DM_missense_high_stringency	Carrier frequency_adding non-CV_HGMD-DM_protein_length_alteration	Carrier frequency_adding non-CV_non-HGMD_truncating	Carrier frequency_adding non-CV_non-HGMD_missense_high_stringency	Carrier frequency_adding non-CV_non-HGMD_non-canonical_splice	Carrier frequency_adding non-CV_non-HGMD_protein_length_alteration	20x coverage with IDT v2 exome	20x coverage with IDT v1 exome	20x coverage with TWIST exome	20x coverage with Agilent v6 exome	20x coverage with Agilent v5 exome
1	AAAS	aladin WD repeat nucleoporin	12q13.13	chr12	53701239	53718648	protein-coding gene	yes	OMIM: AR; CGD: AR; DDG2P: AR	Limited; Autosomal recessive inheritance	severe gene	Dermatologic; Endocrine; Gastrointestinal; Neurologic; Ophthalmologic	Achalasia-addisonianism-alacrimia syndrome, 231550 (3), Autosomal recessive	2.4356E-13	0	0	0	0	0	0	0	0	0	0	0	0	0	0	0	0	100	100	100	100	100
2	AARS1	alanyl-tRNA synthetase 1	16q22.1	chr16	70286197	70323446	protein-coding gene	yes	OMIM: AR/AD; CGD: AR/AD; DDG2P: AR; ClinGen: AR	Definitive; Autosomal recessive inheritance	not severe gene	Audiologic/Otolaryngologic; Neurologic	Developmental and epileptic encephalopathy 29, 616339 (3), Autosomal recessive; Charcot-Marie-Tooth disease, axonal, type 2N, 613287 (3), Autosomal dominant; ?Leukoencephalopathy, hereditary diffuse, with spheroids 2, 619661 (3), Autosomal dominant; Trichothiodystrophy 8, nonphotosensitive, 619691 (3), Autosomal recessive	1.8242E-08	0	0	0	0	0	0	0	0	0	0	0	0	0	0.14	0.14	0.14	100	100	100	99.71	100
3	AARS2	alanyl-tRNA synthetase 2, mitochondrial	6p21.1	chr6	44267390	44281063	protein-coding gene	yes	OMIM: AR; CGD: AR	Limited; Autosomal recessive inheritance	severe gene	Biochemical; Cardiovascular; Endocrine; Musculoskeletal; Neurologic; Obstetric	Leukoencephalopathy, progressive, with ovarian failure, 615889 (3), Autosomal recessive; Combined oxidative phosphorylation deficiency 8, 614096 (3), Autosomal recessive	4.9777E-17	0	0	0	0	0	0	0	0	0	0	0	0	0.14	0.14	0.14	0.14	100	100	100	97.19	100
4	AASS	aminoadipate-semialdehyde synthase	7q31.32	chr7	121715700	121784334	protein-coding gene	yes	OMIM: AR; CGD: AR; DDG2P: AR; ClinGen: AR	Limited; Autosomal recessive inheritance	not severe gene	Biochemical	Hyperlysinemia, 238700 (3), Autosomal recessive	2.3101E-12	0	0	0	0	0	0	0	0	0	0	0	0	0	0.29	0.29	0.29	100	100	100	99.96	100
5	ABAT	4-aminobutyrate aminotransferase	16p13.2	chr16	8768421	8878432	protein-coding gene	yes	OMIM: AR; CGD: AR; DDG2P: AR	Limited; Autosomal recessive inheritance	severe gene	Biochemical; Neurologic	GABA-transaminase deficiency, 613163 (3), Autosomal recessive	0.0063216	0	0	0	0	0	0	0	0	0	0	0	0	0	0	0	0	100	100	100	99.38	100
6	ABCA1	ATP binding cassette subfamily A member 1	9q31.1	chr9	107543282	107690518	protein-coding gene	yes	OMIM: AR/AD; CGD: AR/AD	not in SysNDD	not severe gene	Cardiovascular; Neurologic; Ophthalmologic	Tangier disease, 205400 (3), Autosomal recessive; HDL deficiency, familial, 1, 604091 (3), Autosomal dominant	1.4525E-13	0	0	0	0	0	0	0	0	0	0	0	0	0.14	0.14	0.14	0.14	100	100	100	99.88	99.97
7	ABCA12	ATP binding cassette subfamily A member 12	2q35	chr2	215796265	216003151	protein-coding gene	yes	OMIM: AR; CGD: AR	not in SysNDD	severe gene	Dermatologic	Ichthyosis, congenital, autosomal recessive 4B (harlequin), 242500 (3), Autosomal recessive; Ichthyosis, congenital, autosomal recessive 4A, 601277 (3), Autosomal recessive	2.922E-15	0	0.14	0.14	0.14	0.14	0.14	0.14	0.14	0.14	0.14	0.14	0.14	0.14	0.29	0.29	0.29	100	100	100	98.79	100
8	ABCA2	ATP binding cassette subfamily A member 2	9q34.3	chr9	139901678	139923374	protein-coding gene	yes	OMIM: AR; CGD: AR	Definitive; Autosomal recessive inheritance	not severe gene	Craniofacial; Neurologic; General	Intellectual developmental disorder with poor growth and with or without seizures or ataxia, 618808 (3), Autosomal recessive	1	0	0	0	0	0	0	0	0	0	0	0	0	0	0	0.29	0.29	99.28	99.28	100	99.06	99.76
9	ABCA3	ATP binding cassette subfamily A member 3	16p13.3	chr16	2325881	2390747	protein-coding gene	yes	OMIM: AR; CGD: AR	not in SysNDD	severe gene	Pulmonary	Surfactant metabolism dysfunction, pulmonary, 3, 610921 (3), Autosomal recessive	6.6226E-08	0	0.14	0.14	0.14	0.14	0.14	0.14	0.14	0.14	0.14	0.14	0.14	0.14	0.29	0.29	0.29	100	100	100	98.98	100
10	ABCA4	ATP binding cassette subfamily A member 4	1p22.1	chr1	94458390	94586688	protein-coding gene	yes	OMIM: AR/AD, N/A; CGD: AR/AD	not in SysNDD	severe gene	Ophthalmologic	Retinal dystrophy, early-onset severe, 248200 (3), Autosomal recessive; Retinitis pigmentosa 19, 601718 (3), Autosomal recessive; {Macular degeneration, age-related, 2}, 153800 (3), Autosomal dominant; Cone-rod dystrophy 3, 604116 (3); Fundus flavimaculatus, 248200 (3), Autosomal recessive; Stargardt disease 1, 248200 (3), Autosomal recessive	5.3499E-48	0.57	1.14	1.29	4.71	4.71	4.71	4.71	4.71	4.71	4.71	4.71	4.71	4.71	4.86	4.86	4.86	100	100	100	99.52	100
11	ABCA5	ATP binding cassette subfamily A member 5	17q24.3	chr17	67240451	67323385	protein-coding gene	yes	OMIM: AR; CGD: AR	Limited; Autosomal recessive inheritance	not severe gene	Craniofacial; Dermatologic	?Hypertrichosis, congenital generalized, with gingival hyperplasia, 135400 (3), Autosomal recessive	4.7803E-27	0	0	0	0	0	0	0	0	0	0	0	0	0	0.14	0.14	0.29	100	100	100	100	99.9
12	ABCB11	ATP binding cassette subfamily B member 11	2q31.1	chr2	169779447	169887832	protein-coding gene	yes	OMIM: AR; CGD: AR; DDG2P: AR	not in SysNDD	severe gene	Gastrointestinal; Oncologic	Cholestasis, benign recurrent intrahepatic, 2, 605479 (3), Autosomal recessive; Cholestasis, progressive familial intrahepatic 2, 601847 (3), Autosomal recessive	1.5612E-12	0	0.14	0.14	0.14	0.14	0.14	0.14	0.14	0.14	0.14	0.14	0.14	0.14	0.14	0.14	0.14	100	100	100	99.98	100
13	ABCB4	ATP binding cassette subfamily B member 4	7q21.12	chr7	87031012	87109751	protein-coding gene	yes	OMIM: AR/AD; CGD: AR/AD	not in SysNDD	severe gene	Gastrointestinal	Gallbladder disease 1, 600803 (3), Autosomal recessive, Autosomal dominant; Cholestasis, intrahepatic, of pregnancy, 3, 614972 (3), Autosomal recessive, Autosomal dominant; Cholestasis, progressive familial intrahepatic 3, 602347 (3), Autosomal recessive	2.2138E-07	0	0.14	0.14	0.57	0.57	0.57	0.57	0.57	0.57	0.57	0.57	0.57	0.57	0.57	0.57	0.57	100	100	100	99.96	100
14	ABCB7	ATP binding cassette subfamily B member 7	Xq13.3	chrX	74271388	74376567	protein-coding gene	yes, XL	OMIM: XLR; CGD: XL; DDG2P: XLR	not in SysNDD	severe gene	Hematologic; Neurologic	Anemia, sideroblastic, with ataxia, 301310 (3), X-linked recessive	0.99994	0	0.14	0.14	0.14	0.14	0.14	0.14	0.14	0.14	0.14	0.14	0.14	0.14	0.14	0.14	0.14	100	100	100	100	99.99
15	ABCC2	ATP binding cassette subfamily C member 2	10q24.2	chr10	101542488	101611949	protein-coding gene	yes	OMIM: AR; CGD: AR/AD	not in SysNDD	not severe gene	Gastrointestinal	Dubin-Johnson syndrome, 237500 (3), Autosomal recessive	5.2025E-47	0.14	0.14	0.14	0.14	0.14	0.14	0.14	0.14	0.14	0.14	0.14	0.14	0.14	0.14	0.14	0.14	100	100	100	99.15	100
16	ABCC6	ATP binding cassette subfamily C member 6	16p13.11	chr16	16242784	16317379	protein-coding gene	yes	OMIM: AR/AD; CGD: AR/AD/Digenic; DDG2P: AR	not in SysNDD	severe gene	Cardiovascular; Dermatologic; Hematologic; Ophthalmologic	Pseudoxanthoma elasticum, 264800 (3), Autosomal recessive; Arterial calcification, generalized, of infancy, 2, 614473 (3), Autosomal recessive; Pseudoxanthoma elasticum, forme fruste, 177850 (3), Autosomal dominant	5.6167E-35	0	0.86	1	1	1	1	1	1.29	1.29	1.29	1.29	1.29	1.29	1.29	1.29	1.29	100	100	100	98.39	100
17	ABCC8	ATP binding cassette subfamily C member 8	11p15.1	chr11	17414044	17498426	protein-coding gene	yes	OMIM: AR/AD, N/A; CGD: AR/AD	Limited; Autosomal dominant inheritance; Autosomal recessive inheritance	severe gene	Endocrine	Diabetes mellitus, permanent neonatal 3, with or without neurologic features, 618857 (3), Autosomal recessive, Autosomal dominant; Diabetes mellitus, transient neonatal 2, 610374 (3); Diabetes mellitus, noninsulin-dependent, 125853 (3), Autosomal dominant; Hypoglycemia of infancy, leucine-sensitive, 240800 (3), Autosomal dominant; Hyperinsulinemic hypoglycemia, familial, 1, 256450 (3), Autosomal …	7.9571E-24	0	0	0	0	0	0	0	0	0	0	0	0	0	0	0	0	100	100	100	99.82	99.73
18	ABCD1	ATP binding cassette subfamily D member 1	Xq28	chrX	152990322	153010216	protein-coding gene	yes, XL	OMIM: XLR; CGD: XL; DDG2P: XLR; ClinGen: XL	Definitive; X-linked recessive inheritance	severe gene	Biochemical; Endocrine; Neurologic	Adrenoleukodystrophy, 300100 (3), X-linked recessive; Adrenomyeloneuropathy, adult, 300100 (3), X-linked recessive	0.99896	0	0	0	0	0	0	0	0	0	0	0	0	0	0	0	0	100	100	100	94.45	90.58
19	ABCD3	ATP binding cassette subfamily D member 3	1p21.3	chr1	94884010	94984222	protein-coding gene	yes	OMIM: AR; CGD: AR	not in SysNDD	not severe gene	Biochemical; Craniofacial; Gastrointestinal; Neurologic	?Bile acid synthesis defect, congenital, 5, 616278 (3), Autosomal recessive	0.0078364	0	0	0	0	0	0	0	0	0	0	0	0	0.14	0.14	0.14	0.14	99.73	99.73	100	100	100
20	ABCD4	ATP binding cassette subfamily D member 4	14q24.3	chr14	74752125	74769759	protein-coding gene	yes	OMIM: AR; CGD: AR; DDG2P: AR	Definitive; Autosomal recessive inheritance	not severe gene	Allergy/Immunology/Infectious; Biochemical; Cardiovascular; Neurologic	Methylmalonic aciduria and homocystinuria, cblJ type, 614857 (3), Autosomal recessive	1.3364E-12	0	0	0	0	0	0	0	0	0	0	0	0	0	0.14	0.14	0.14	100	100	100	99.23	100
21	ABCG5	ATP binding cassette subfamily G member 5	2p21	chr2	44039610	44066004	protein-coding gene	yes	OMIM: AR; CGD: AR; ClinGen: AR	not in SysNDD	not severe gene	Biochemical; Cardiovascular; Hematologic	Sitosterolemia 2, 618666 (3), Autosomal recessive	3.081E-21	0	0.14	0.14	0.14	0.14	0.14	0.14	0.14	0.14	0.14	0.14	0.14	0.14	0.14	0.14	0.14	100	100	100	98.8	100
22	ABCG8	ATP binding cassette subfamily G member 8	2p21	chr2	44059080	44110126	protein-coding gene	yes	OMIM: AR, N/A; CGD: AR; ClinGen: AR	not in SysNDD	not severe gene	Biochemical; Cardiovascular; Hematologic	Sitosterolemia 1, 210250 (3), Autosomal recessive; {Gallbladder disease 4}, 611465 (3)	2.3838E-20	0	0.14	0.14	0.14	0.14	0.14	0.14	0.14	0.14	0.14	0.14	0.14	0.14	0.14	0.14	0.14	100	100	100	97.57	100
23	ABHD12	abhydrolase domain containing 12, lysophospholipase	20p11.21	chr20	25275378	25371619	protein-coding gene	yes	OMIM: AR; CGD: AR; ClinGen: AR	not in SysNDD	not severe gene	Audiologic/Otolaryngologic; Musculoskeletal; Neurologic; Ophthalmologic	Polyneuropathy, hearing loss, ataxia, retinitis pigmentosa, and cataract, 612674 (3), Autosomal recessive	0.000019476	0	0	0	0	0	0	0	0	0	0	0	0	0	0	0.14	0.14	100	100	100	99.18	94.41
24	ABHD5	abhydrolase domain containing 5, lysophosphatidic acid acyltransferase	3p21.33	chr3	43731599	43775863	protein-coding gene	yes	OMIM: AR; CGD: AR; DDG2P: AR	Definitive; Autosomal recessive inheritance	severe gene	Biochemical; Dermatologic	Chanarin-Dorfman syndrome, 275630 (3), Autosomal recessive	6.4201E-07	0	0	0	0	0	0	0	0	0	0	0	0	0	0	0	0	100	100	100	100	100
25	ACACA	acetyl-CoA carboxylase alpha	17q12	chr17	35441922	35766909	protein-coding gene	single database	OMIM: AR	Limited; Autosomal recessive inheritance	not severe gene	General; Musculoskeletal; Neurologic; Biochemical	Acetyl-CoA carboxylase deficiency, 613933 (1), Autosomal recessive	1	0	0	0	0	0	0	0	0	0	0	0	0	0	0	0.14	0.14	100	100	100	99.93	99.85
26	ACAD8	acyl-CoA dehydrogenase family member 8	11q25	chr11	134123388	134135749	protein-coding gene	yes	OMIM: AR; CGD: AR; ClinGen: AR	not in SysNDD	not severe gene	Biochemical; Cardiovascular; Hematologic; Musculoskeletal; Neurologic	Isobutyryl-CoA dehydrogenase deficiency, 611283 (3), Autosomal recessive	5.6389E-14	0	0	0	0	0	0	0	0	0	0	0	0	0	0	0	0	100	100	100	100	100
27	ACAD9	acyl-CoA dehydrogenase family member 9	3q21.3	chr3	128598438	128634910	protein-coding gene	yes	OMIM: AR; CGD: AR; DDG2P: AR; ClinGen: AR	Definitive; Autosomal recessive inheritance	severe gene	Biochemical; Cardiovascular; Gastrointestinal; Musculoskeletal; Neurologic	Mitochondrial complex I deficiency, nuclear type 20, 611126 (3), Autosomal recessive	4.5256E-08	0	0	0	0	0	0	0	0	0	0	0	0	0	0	0	0	100	100	100	97	95.45
28	ACADL	acyl-CoA dehydrogenase long chain	2q34	chr2	211052662	211090215	protein-coding gene	single database	ClinGen: AR	not in SysNDD	not severe gene	Biochemical	long chain acyl-CoA dehydrogenase deficiency	1.743E-12	0	0	0	0	0	0	0	0	0	0	0	0	0	0	0	0	100	100	100	99.78	99.95
29	ACADM	acyl-CoA dehydrogenase medium chain	1p31.1	chr1	76190031	76253260	protein-coding gene	yes	OMIM: AR; CGD: AR; DDG2P: AR; ClinGen: AR	not in SysNDD	not severe gene	Biochemical; Musculoskeletal; Neurologic	Acyl-CoA dehydrogenase, medium chain, deficiency of, 201450 (3), Autosomal recessive	2.0548E-12	0.29	0.43	0.43	1.29	1.29	1.29	1.29	1.29	1.29	1.43	1.43	1.43	1.43	1.43	1.43	1.43	100	100	100	100	100
30	ACADS	acyl-CoA dehydrogenase short chain	12q24.31	chr12	121163537	121177811	protein-coding gene	yes	OMIM: AR; CGD: AR; DDG2P: AR; ClinGen: AR	Definitive; Autosomal recessive inheritance	not severe gene	Biochemical;Musculoskeletal; Neurologic	Acyl-CoA dehydrogenase, short-chain, deficiency of, 201470 (3), Autosomal recessive	2.8026E-06	0	0.14	0.14	0.14	0.14	0.14	0.14	0.14	0.14	0.14	0.14	0.14	0.14	0.14	0.14	0.14	100	100	100	100	97.2
31	ACADSB	acyl-CoA dehydrogenase short/branched chain	10q26.13	chr10	124768494	124817827	protein-coding gene	yes	OMIM: AR; CGD: AR; ClinGen: AR	Limited; Autosomal recessive inheritance	not severe gene	Biochemical	2-methylbutyrylglycinuria, 610006 (3), Autosomal recessive	2.6565E-11	0	0	0	0.71	0.71	0.71	0.71	0.71	0.71	0.71	0.71	0.71	0.71	0.71	0.71	0.86	100	100	100	98.91	99.46
32	ACADVL	acyl-CoA dehydrogenase very long chain	17p13.1	chr17	7120443	7128592	protein-coding gene	yes	OMIM: AR; CGD: AR; DDG2P: AR; ClinGen: AR	not in SysNDD	severe gene	Biochemical; Cardiovascular; Gastrointestinal; Musculoskeletal; Neurologic; Renal	VLCAD deficiency, 201475 (3), Autosomal recessive	4.2385E-15	0.14	0.14	0.14	0.29	0.29	0.29	0.29	0.29	0.29	0.29	0.29	0.29	0.29	0.29	0.29	0.29	100	100	100	95.7	100
33	ACAN	aggrecan	15q26.1	chr15	89346672	89418585	protein-coding gene	yes	OMIM: AR/AD; DDG2P: AR/AD	not in SysNDD	not severe gene	Craniofacial; Musculoskeletal	?Spondyloepiphyseal dysplasia, Kimberley type, 608361 (3), Autosomal dominant; Short stature and advanced bone age, with or without early-onset osteoarthritis and/or osteochondritis dissecans, 165800 (3), Autosomal dominant; Spondyloepimetaphyseal dysplasia, aggrecan type, 612813 (3), Autosomal recessive	1	0	0	0	0	0	0	0	0	0	0	0	0	0	0.14	0.14	0.14	99.9	99.9	99.42	99.43	100
34	ACAT1	acetyl-CoA acetyltransferase 1	11q22.3	chr11	107992242	108018503	protein-coding gene	yes	OMIM: AR; CGD: AR; DDG2P: AR; ClinGen: AR	Limited; Autosomal recessive inheritance	severe gene	Biochemical; Neurologic	Alpha-methylacetoacetic aciduria, 203750 (3), Autosomal recessive	9.8525E-08	0	0	0	0	0	0	0	0	0	0	0	0	0	0	0	0	100	100	100	99.76	100
35	ACBD5	acyl-CoA binding domain containing 5	10p12.1	chr10	27484142	27531059	protein-coding gene	yes	OMIM: AR; CGD: AR	Limited; Autosomal recessive inheritance	not severe gene	Biochemical; Craniofacial; Neurologic; Ophthalmologic	Retinal dystrophy with leukodystrophy, 618863 (3), Autosomal recessive	0.006148	0	0	0	0	0	0	0	0	0	0	0	0	0	0	0	0	100	100	100	100	100
36	ACBD6	acyl-CoA binding domain containing 6	1q25.2-q25.3	chr1	180238787	180472089	protein-coding gene	single database	DDG2P: AR	Limited; Autosomal recessive inheritance	not severe gene	Neurologic	AUTOSOMAL RECESSIVE MENTAL RETARDATION	2.2569E-06	0	0	0	0	0	0	0	0	0	0	0	0	0	0	0	0	100	100	100	90	92.42
37	ACD	ACD shelterin complex subunit and telomerase recruitment factor	16q22.1	chr16	67691414	67694718	protein-coding gene	yes	OMIM: AR/AD; CGD: AR/AD	not in SysNDD	not severe gene	Allergy/Immunology/Infectious; Hematologic; Oncologic; Neurologic	?Dyskeratosis congenita, autosomal recessive 7, 616553 (3), Autosomal recessive, Autosomal dominant; ?Dyskeratosis congenita, autosomal dominant 6, 616553 (3), Autosomal recessive, Autosomal dominant	1.1148E-12	0	0	0	0	0	0	0	0	0	0	0	0	0.29	0.29	0.29	0.29	100	100	100	100	99.71
38	ACE	angiotensin I converting enzyme	17q23.3	chr17	61554421	61575741	protein-coding gene	yes	OMIM: AR, N/A; CGD: AR	not in SysNDD	severe gene	Renal	{Stroke, hemorrhagic}, 614519 (3); Renal tubular dysgenesis, 267430 (3), Autosomal recessive; {Myocardial infarction, susceptibility to} (3); {Microvascular complications of diabetes 3}, 612624 (3); [Angiotensin I-converting enzyme, benign serum increase] (3); {SARS, progression of} (3)	1.0344E-37	0.29	0.29	0.29	0.29	0.29	0.29	0.29	0.29	0.29	0.43	0.43	0.43	0.57	0.57	0.57	0.57	100	100	100	98.18	99.4
39	ACER3	alkaline ceramidase 3	11q13.5	chr11	76571910	76737841	protein-coding gene	yes	OMIM: AR; CGD: AR	Limited; Autosomal recessive inheritance	not severe gene	Craniofacial; Musculoskeletal; Neurologic	?Leukodystrophy, progressive, early childhood-onset, 617762 (3), Autosomal recessive	0.87464	0	0	0	0	0	0	0	0	0	0	0	0	0	0	0	0	100	100	100	99.85	94.3
40	ACKR1	atypical chemokine receptor 1 (Duffy blood group)	1q23.2	chr1	159173096	159176290	protein-coding gene	single database	OMIM: AR/AD, N/A	not in SysNDD	not severe gene	Hematologic; Allergy/Immunology/Infectious	[Blood group, Duffy system], 110700 (3), Autosomal recessive, Autosomal dominant; [White blood cell count QTL], 611862 (3), Autosomal recessive; {Malaria, vivax, protection against}, 611162 (3)	0.00021424	0	0	0	0	0	0	0	0	0	0	0	0	0.14	0.14	0.14	0.29	100	100	100	100	100
41	ACKR3	atypical chemokine receptor 3	2q37.3	chr2	237476429	237491001	protein-coding gene	single database	OMIM: AR	not in SysNDD	not severe gene	Endocrine; Ophthalmologic	?Oculomotor-abducens synkinesis, 619215 (3), Autosomal recessive	0.39134	0	0	0	0	0	0	0	0	0	0	0	0	0	0	0	0	100	100	100	100	100
42	ACO2	aconitase 2	22q13.2	chr22	41865128	41924993	protein-coding gene	yes	OMIM: AR; CGD: AR; DDG2P: AR	Definitive; Autosomal recessive inheritance	severe gene	Neurologic; Ophthalmologic	?Optic atrophy 9, 616289 (3), Autosomal recessive; Infantile cerebellar-retinal degeneration, 614559 (3), Autosomal recessive	0.20791	0	0	0	0	0	0	0	0	0	0	0	0	0	0	0	0	100	100	100	100	99.68
43	ACOX1	acyl-CoA oxidase 1	17q25.1	chr17	73937587	73975444	protein-coding gene	yes	OMIM: AR/AD; DDG2P: AR	Definitive; Autosomal recessive inheritance	severe gene	Audiologic/Otolaryngologic; Biochemical; Craniofacial; Neurologic; Ophthalmologic	Mitchell syndrome, 618960 (3), Autosomal dominant; Peroxisomal acyl-CoA oxidase deficiency, 264470 (3), Autosomal recessive	0.062095	0	0	0	0	0	0	0	0	0	0	0	0	0	0.14	0.14	0.29	100	100	100	99.96	100
44	ACOX2	acyl-CoA oxidase 2	3p14.3	chr3	58490862	58523046	protein-coding gene	yes	OMIM: AR; CGD: AR	Limited; Autosomal recessive inheritance	not severe gene	Gastrointestinal	Bile acid synthesis defect, congenital, 6, 617308 (3), Autosomal recessive	2.1841E-10	0	0	0	0	0	0	0	0	0	0	0	0	0.14	0.14	0.14	0.14	100	100	100	99.77	100
45	ACP2	acid phosphatase 2, lysosomal	11p11.2	chr11	47260852	47270457	protein-coding gene	single database	OMIM: AR	not in SysNDD	not severe gene	Genitourinary; Neurologic; Biochemical; Hematologic	?Lysosomal acid phosphatase deficiency, 200950 (1), Autosomal recessive	0.000062383	0	0	0	0	0	0	0	0	0	0	0	0	0	0.14	0.14	0.14	100	100	100	99.87	100
46	ACP4	acid phosphatase 4	19q13.33	chr19	51293671	51298481	protein-coding gene	yes	OMIM: AR; CGD: AR	not in SysNDD	not severe gene	Dental	Amelogenesis imperfecta, type IJ, 617297 (3), Autosomal recessive	8.621E-15	0	0	0	0	0	0	0	0	0	0	0	0	0.14	0.14	0.14	0.14	100	100	100	90.89	97.08
47	ACP5	acid phosphatase 5, tartrate resistant	19p13.2	chr19	11685474	11689823	protein-coding gene	yes	OMIM: AR; CGD: AR; DDG2P: AR	Limited; Autosomal recessive inheritance	not severe gene	Allergy/Immunology/Infectious; Endocrine; Musculoskeletal; Neurologic	Spondyloenchondrodysplasia with immune dysregulation, 607944 (3), Autosomal recessive	0.078651	0	0	0	0	0	0	0	0	0	0	0	0	0	0	0	0	100	100	100	100	100
48	ACSF3	acyl-CoA synthetase family member 3	16q24.3	chr16	89154782	89222254	protein-coding gene	conflicting	OMIM: N/A; CGD: AR; ClinGen: AR	Definitive; Autosomal recessive inheritance	severe gene	Biochemical; Neurologic	Combined malonic and methylmalonic aciduria, 614265 (3)	2.3246E-26	0.43	0.57	0.57	0.57	0.57	0.57	0.57	0.57	0.57	0.57	0.57	0.57	0.57	0.57	0.57	0.57	100	100	100	98.02	93.87
49	ACSL4	acyl-CoA synthetase long chain family member 4	Xq23	chrX	108867472	108976632	protein-coding gene	yes, XL	OMIM: XLD; CGD: XL; DDG2P: XLR; ClinGen: XL	Definitive; X-linked recessive inheritance	not severe gene	Neurologic	Intellectual developmental disorder, X-linked 63, 300387 (3), X-linked dominant	0.98103	0	0	0	0	0	0	0	0	0	0	0	0	0	0	0	0	100	100	100	99.13	96.71
50	ACTA1	actin alpha 1, skeletal muscle	1q42.13	chr1	229566991	229569845	protein-coding gene	conflicting	OMIM: AR/AD; CGD: AR/AD; DDG2P: AR; ClinGen: SD	not in SysNDD	severe gene	Musculoskeletal; Neurologic	?Myopathy, scapulohumeroperoneal, 616852 (3), Autosomal dominant; Nemaline myopathy 3, autosomal dominant or recessive, 161800 (3), Autosomal recessive, Autosomal dominant; Myopathy, actin, congenital, with excess of thin myofilaments, 161800 (3), Autosomal recessive, Autosomal dominant; Myopathy, actin, congenital, with cores, 161800 (3), Autosomal recessive, Autosomal dominant; Myopathy, congen…	1.1385E-06	0	0	0	0	0	0	0	0	0	0	0	0	0	0	0	0	100	100	100	98.14	98.78
51	ACTL6B	actin like 6B	7q22.1	chr7	100240719	100254084	protein-coding gene	yes	OMIM: AR/AD; CGD: AR/AD; DDG2P: AR/AD	Definitive; Autosomal dominant inheritance; Autosomal recessive inheritance	not severe gene	Craniofacial; Musculoskeletal; Neurologic	Developmental and epileptic encephalopathy 76, 618468 (3), Autosomal recessive; Intellectual developmental disorder with severe speech and ambulation defects, 618470 (3), Autosomal dominant	0.00028347	0	0	0	0	0	0	0	0	0	0	0	0	0	0	0	0	100	100	100	92.28	99.18
52	ACTN3	actinin alpha 3	11q13.2	chr11	66313865	66330800	protein-coding gene	yes	OMIM: AR; CGD: AR	not in SysNDD	not severe gene	Musculoskeletal	[Sprinting performance], 617749 (3), Autosomal recessive; [Alpha-actinin-3 deficiency], 617749 (3), Autosomal recessive	N/A	0	0	0	0	0	0	0	0	0	0	0	0	0	0	0	0	100	100	100	97.35	97.88
53	ACY1	aminoacylase 1	3p21.2	chr3	52017293	52023218	protein-coding gene	yes	OMIM: AR; CGD: AR; DDG2P: AR; ClinGen: AR	Definitive; Autosomal recessive inheritance	not severe gene	Biochemical; Neurologic	Aminoacylase 1 deficiency, 609924 (3), Autosomal recessive	6.9169E-09	0	0	0	0	0	0	0	0	0	0	0	0	0	0.14	0.14	0.14	100	100	100	100	100
54	ADA	adenosine deaminase	20q13.12	chr20	43248162	43280874	protein-coding gene	yes	OMIM: AR; CGD: AR; DDG2P: AR; ClinGen: AR	not in SysNDD	severe gene	Allergy/Immunology/Infectious; Oncologic	Adenosine deaminase deficiency, partial, 102700 (3), Somatic mosaicism, Autosomal recessive; Severe combined immunodeficiency due to ADA deficiency, 102700 (3), Somatic mosaicism, Autosomal recessive	2.8825E-12	0.14	0.29	0.29	0.29	0.29	0.29	0.29	0.29	0.29	0.29	0.29	0.29	0.43	0.43	0.43	0.43	100	100	100	99.94	96.64
55	ADA2	adenosine deaminase 2	22q11.1	chr22	17659679	17702879	protein-coding gene	yes	OMIM: AR; CGD: AR	not in SysNDD	severe gene	Allergy/Immunology/Infectious	Sneddon syndrome, 182410 (3), Autosomal recessive; Vasculitis, autoinflammation, immunodeficiency, and hematologic defects syndrome, 615688 (3), Autosomal recessive	8.1396E-08	0.29	0.29	0.29	0.29	0.29	0.29	0.29	0.29	0.29	0.29	0.29	0.29	0.43	0.43	0.43	0.43	100	100	100	98.64	100
56	ADAM17	ADAM metallopeptidase domain 17	2p25.1	chr2	9628614	9695921	protein-coding gene	yes	OMIM: AR; CGD: AR	not in SysNDD	not severe gene	Allergy/Immunology/Infectious; Cardiovascular; Dermatologic; Gastrointestinal	?Inflammatory skin and bowel disease, neonatal, 1, 614328 (3), Autosomal recessive	0.99528	0	0	0	0	0	0	0	0	0	0	0	0	0	0	0	0	100	100	100	99.58	100
57	ADAM22	ADAM metallopeptidase domain 22	7q21.12	chr7	87563457	87832204	protein-coding gene	yes	OMIM: AR; CGD: AR	Definitive; Autosomal recessive inheritance	not severe gene	Craniofacial; Neurologic	Developmental and epileptic encephalopathy 61, 617933 (3), Autosomal recessive	0.25101	0	0	0	0	0	0	0	0	0	0	0	0	0.14	0.14	0.14	0.14	100	100	100	100	99.54
58	ADAM9	ADAM metallopeptidase domain 9	8p11.22	chr8	38854387	38962663	protein-coding gene	yes	OMIM: AR; CGD: AR	not in SysNDD	not severe gene	Ophthalmologic	Cone-rod dystrophy 9, 612775 (3), Autosomal recessive	0.029431	0	0	0	0	0	0	0	0	0	0	0	0	0	0	0.14	0.14	100	100	100	100	100
59	ADAMTS10	ADAM metallopeptidase with thrombospondin type 1 motif 10	19p13.2	chr19	8645125	8675620	protein-coding gene	yes	OMIM: AR; CGD: AR	not in SysNDD	not severe gene	Cardiovascular; Musculoskeletal; Neurologic; Ophthalmologic	Weill-Marchesani syndrome 1, recessive, 277600 (3), Autosomal recessive	0.84288	0	0	0	0	0	0	0	0	0	0	0	0	0	0	0	0	100	100	100	98.4	99.82
60	ADAMTS13	ADAM metallopeptidase with thrombospondin type 1 motif 13	9q34.2	chr9	136279477	136324524	protein-coding gene	yes	OMIM: AR; CGD: AR; ClinGen: AR	not in SysNDD	severe gene	Hematologic; Neurologic; Renal	Thrombotic thrombocytopenic purpura, hereditary, 274150 (3), Autosomal recessive	5.1409E-15	0	0	0	0	0	0	0	0	0	0.14	0.29	0.29	0.29	0.29	0.29	0.29	100	100	100	95.65	95.99
61	ADAMTS17	ADAM metallopeptidase with thrombospondin type 1 motif 17	15q26.3	chr15	100511793	100882210	protein-coding gene	yes	OMIM: AR; CGD: AR	not in SysNDD	not severe gene	Musculoskeletal; Ophthalmologic	Weill-Marchesani 4 syndrome, recessive, 613195 (3), Autosomal recessive	2.802E-15	0	0	0	0	0	0	0	0	0	0	0	0	0	0.14	0.14	0.29	100	100	99.36	95.16	92.73
62	ADAMTS18	ADAM metallopeptidase with thrombospondin type 1 motif 18	16q23.1	chr16	77281709	77469011	protein-coding gene	yes	OMIM: AR; CGD: AR; DDG2P: AR	not in SysNDD	not severe gene	Craniofacial; Neurologic; Ophthalmologic	Microcornea, myopic chorioretinal atrophy, and telecanthus, 615458 (3), Autosomal recessive	1.0716E-29	0	0	0	0	0	0	0	0	0	0	0	0	0	0	0	0	100	100	100	99.65	99.36
63	ADAMTS2	ADAM metallopeptidase with thrombospondin type 1 motif 2	5q35.3	chr5	178537851	178772431	protein-coding gene	yes	OMIM: AR; CGD: AR	not in SysNDD	severe gene	Craniofacial; Dermatologic; Musculoskeletal; Obstetric	Ehlers-Danlos syndrome, dermatosparaxis type, 225410 (3), Autosomal recessive	0.9661	0	0	0	0	0	0	0	0	0	0	0	0	0	0.14	0.14	0.14	100	100	100	93.11	94.52
64	ADAMTS3	ADAM metallopeptidase with thrombospondin type 1 motif 3	4q13.3	chr4	73146685	73435103	protein-coding gene	yes	OMIM: AR; CGD: AR	not in SysNDD	not severe gene	Craniofacial; Gastrointestinal	Hennekam lymphangiectasia-lymphedema syndrome 3, 618154 (3), Autosomal recessive	1.0278E-10	0	0	0	0	0	0	0	0	0	0	0	0	0.14	0.29	0.29	0.29	100	100	100	99.8	100
65	ADAMTS9	ADAM metallopeptidase with thrombospondin type 1 motif 9	3p14.1	chr3	64501329	64673676	protein-coding gene	single database	DDG2P: AR	Limited; Autosomal recessive inheritance	not severe gene	Renal	Nephronophthisis Related Ciliopathy	1.0004E-06	0	0	0	0	0	0	0	0	0	0	0	0	0	0	0	0	100	100	100	98.36	98.2
66	ADAMTSL2	ADAMTS like 2	9q34.2	chr9	136397285	136440641	protein-coding gene	yes	OMIM: AR; CGD: AR; DDG2P: AR	not in SysNDD	severe gene	Biochemical; Cardiovascular; Craniofacial; Gastrointestinal; Musculoskeletal	Geleophysic dysplasia 1, 231050 (3), Autosomal recessive	0.0016001	0	0	0	0	0	0	0	0	0	0	0	0	0	0	0	0	100	100	100	96.47	97.92
67	ADAMTSL4	ADAMTS like 4	1q21.2	chr1	150521844	150533413	protein-coding gene	yes	OMIM: AR; CGD: AR	not in SysNDD	not severe gene	Ophthalmologic	Ectopia lentis et pupillae, 225200 (3), Autosomal recessive; Ectopia lentis, isolated, autosomal recessive, 225100 (3), Autosomal recessive	2.6008E-28	0.57	0.57	0.57	0.57	0.57	0.57	0.57	0.57	0.57	0.57	0.57	0.57	0.57	1	1.14	1.14	100	100	100	99.89	99.87
68	ADAR	adenosine deaminase RNA specific	1q21.3	chr1	154554537	154600475	protein-coding gene	yes	OMIM: AR/AD; CGD: AR/AD; DDG2P: AR/AD; ClinGen: AR	Definitive; Autosomal recessive inheritance	severe gene	Dermatologic; Hematologic; Neurologic	Dyschromatosis symmetrica hereditaria, 127400 (3), Autosomal dominant; Aicardi-Goutieres syndrome 6, 615010 (3), Autosomal recessive	0.026282	0	0	0	0	0	0	0	0	0	0	0	0	0.14	0.14	0.14	0.14	100	100	100	99.79	100
69	ADARB1	adenosine deaminase RNA specific B1	21q22.3	chr21	46493767	46646475	protein-coding gene	yes	OMIM: AR; CGD: AR; DDG2P: AR	Definitive; Autosomal recessive inheritance	not severe gene	Craniofacial; Neurologic	Neurodevelopmental disorder with hypotonia, microcephaly, and seizures, 618862 (3), Autosomal recessive	0.80347	0	0	0	0	0	0	0	0	0	0	0	0	0	0	0	0	100	100	100	100	93.33
70	ADAT3	adenosine deaminase tRNA specific 3	19p13.3	chr19	1905376	1913446	protein-coding gene	yes	OMIM: AR; CGD: AR	Definitive; Autosomal recessive inheritance	severe gene	Neurologic	Neurodevelopmental disorder with brain abnormalities, poor growth, and dysmorphic facies, 615286 (3), Autosomal recessive	0.0056059	0	0	0	0	0	0	0	0	0	0	0	0	0	0.14	0.14	0.14	100	100	100	99.7	96.47
71	ADCY1	adenylate cyclase 1	7p12.3	chr7	45613738	45762715	protein-coding gene	yes	OMIM: AR; CGD: AR; ClinGen: AR	not in SysNDD	not severe gene	Audiologic/Otolaryngologic	?Deafness, autosomal recessive 44, 610154 (3), Autosomal recessive	0.99747	0	0	0	0	0	0	0	0	0	0	0	0	0	0	0	0	99.6	99.6	100	99.28	98.38
72	ADCY3	adenylate cyclase 3	2p23.3	chr2	25042037	25142708	protein-coding gene	yes	OMIM: AR; CGD: AR	not in SysNDD	not severe gene	Endocrine	{Obesity, susceptibility to, BMIQ19}, 617885 (3), Autosomal recessive	1.9545E-11	0	0	0	0	0	0	0	0	0	0	0	0	0	0.14	0.14	0.14	100	100	100	99.95	99.79
73	ADCY6	adenylate cyclase 6	12q13.12	chr12	49159976	49182820	protein-coding gene	yes	OMIM: AR; CGD: AR	not in SysNDD	not severe gene	Musculoskeletal; Neurologic	Lethal congenital contracture syndrome 8, 616287 (3), Autosomal recessive	0.0058268	0	0	0	0	0	0	0	0	0	0	0	0	0	0	0	0	100	100	100	100	100
74	ADD3	adducin 3	10q25.1-q25.2	chr10	111756125	111895323	protein-coding gene	yes	OMIM: AR; CGD: AR	Definitive; Autosomal recessive inheritance	not severe gene	Neurologic	Cerebral palsy, spastic quadriplegic, 3, 617008 (3), Autosomal recessive	0.9988	0	0	0	0	0	0	0	0	0	0	0	0	0	0	0	0.14	100	100	100	100	100
75	ADGRG1	adhesion G protein-coupled receptor G1	16q21	chr16	57644563	57699492	protein-coding gene	yes	OMIM: AR, N/A; CGD: AR; DDG2P: AR	Definitive; Autosomal recessive inheritance	severe gene	Neurologic	Polymicrogyria, bilateral frontoparietal, 606854 (3), Autosomal recessive; Polymicrogyria, bilateral perisylvian, 615752 (3)	5.3483E-10	0	0	0	0	0	0	0	0	0	0	0	0	0	0	0	0	99.97	99.97	100	98.28	100
76	ADGRG2	adhesion G protein-coupled receptor G2	Xp22.13	chrX	19007426	19140755	protein-coding gene	yes, XL	OMIM: XL; CGD: XL	Limited; X-linked inheritance	not severe gene	Genitourinary	Congenital bilateral absence of vas deferens, X-linked, 300985 (3), X-linked	0.92694	0	0	0	0	0	0	0	0	0	0	0	0	0	0	0	0	95.46	95.46	100	99.34	99.41
77	ADGRG6	adhesion G protein-coupled receptor G6	6q24.2	chr6	142622990	142767403	protein-coding gene	yes	OMIM: AR; CGD: AR; DDG2P: AR	Limited; Autosomal recessive inheritance	not severe gene	Craniofacial; Musculoskeletal; Neurologic	Lethal congenital contracture syndrome 9, 616503 (3), Autosomal recessive	0.000066088	0	0	0	0	0	0	0	0	0	0	0	0	0	0	0	0	100	100	100	100	100
78	ADGRV1	adhesion G protein-coupled receptor V1	5q14.3	chr5	89825160	90460254	protein-coding gene	yes	OMIM: AR/AD; CGD: AR/Digenic; ClinGen: AR	not in SysNDD	severe gene	Audiologic/Otolaryngologic; Neurologic; Ophthalmologic	Usher syndrome, type 2C, 605472 (3), Autosomal recessive, Digenic dominant; Usher syndrome, type 2C, GPR98/PDZD7 digenic, 605472 (3), Autosomal recessive, Digenic dominant; ?Febrile seizures, familial, 4, 604352 (3), Autosomal dominant	3.1737E-39	0	0	0	0	0	0	0	0	0	0	0	0	0.43	0.71	0.71	0.71	100	100	100	99.98	100
79	ADH5	alcohol dehydrogenase 5 (class III), chi polypeptide	4q23	chr4	99992128	100009952	protein-coding gene	single database	OMIM: Digenic_recessive	not in SysNDD	not severe gene	Allergy/Immunology/Infectious; Biochemical; Craniofacial; Dermatologic; Endocrine; Hematologic; Musculoskeletal; Neurologic; Oncologic; Ophthalmologic	AMED syndrome, digenic, 619151 (3), Digenic recessive	2.5356E-11	0	0	0	0	0	0	0	0	0	0	0	0	0	0	0	0	100	100	100	100	98.38
80	ADK	adenosine kinase	10q22.2	chr10	75910942	76469061	protein-coding gene	yes	OMIM: AR; DDG2P: AR	Definitive; Autosomal recessive inheritance	not severe gene	General; Craniofacial; Audiologic/Otolaryngologic; Ophthalmologic; Cardiovascular; Musculoskeletal; Gastrointestinal; Neurologic; Biochemical	Hypermethioninemia due to adenosine kinase deficiency, 614300 (3), Autosomal recessive	0.00031276	0	0	0	0	0	0	0	0	0	0	0	0	0	0	0	0	100	100	100	98.91	100
81	ADPRS	ADP-ribosylserine hydrolase	1p34.3	chr1	36554475	36559533	protein-coding gene	yes	OMIM: AR; CGD: AR; DDG2P: AR	Definitive; Autosomal recessive inheritance	not severe gene	Neurologic	Neurodegeneration, childhood-onset, stress-induced, with variable ataxia and seizures, 618170 (3), Autosomal recessive	0.00057514	0	0	0	0	0	0	0	0	0	0	0	0	0.14	0.14	0.29	0.43	100	100	100	100	100
82	ADRA2B	adrenoceptor alpha 2B	2q11.2	chr2	96778622	96781984	protein-coding gene	single database	DDG2P: AR	Limited; Autosomal recessive inheritance	not severe gene	Neurologic	Epilepsy, myoclonic, familial adult, 2	4.4533E-06	0	0	0	0	0	0	0	0	0	0	0	0	0	0	0	0	100	100	100	93.43	100
83	ADRB2	adrenoceptor beta 2	5q32	chr5	148204807	148208250	protein-coding gene	single database	OMIM: AR/AD, N/A	not in SysNDD	not severe gene	General; Biochemical	Beta-2-adrenoreceptor agonist, reduced response to (3); {Obesity, susceptibility to}, 601665 (3), Autosomal recessive, Autosomal dominant, Multifactorial; {Asthma, nocturnal, susceptibility to}, 600807 (3), Autosomal dominant	0.52545	0	0	0	0	0	0	0	0	0	0	0	0	0	0	0	0	100	100	100	100	100
84	ADRB3	adrenoceptor beta 3	8p11.23	chr8	37820508	37824483	protein-coding gene	single database	OMIM: AR/AD	not in SysNDD	not severe gene	General; Biochemical	{Obesity, susceptibility to}, 601665 (3), Autosomal recessive, Autosomal dominant, Multifactorial	2.4637E-07	0	0	0	0	0	0	0	0	0	0	0	0	0.14	0.14	0.14	0.14	100	100	100	100	99.3
85	ADSL	adenylosuccinate lyase	22q13.1	chr22	40742503	40786467	protein-coding gene	yes	OMIM: AR; CGD: AR; DDG2P: AR; ClinGen: AR	Definitive; Autosomal recessive inheritance	severe gene	Biochemical; Neurologic	Adenylosuccinase deficiency, 103050 (3), Autosomal recessive	8.9207E-12	0	0.43	0.43	0.43	0.43	0.43	0.43	0.43	0.43	0.43	0.43	0.43	0.43	0.43	0.43	0.43	100	100	100	99.67	100
86	ADSS1	adenylosuccinate synthase 1	14q32.33	chr14	105190522	105213662	protein-coding gene	yes	OMIM: AR; CGD: AR	not in SysNDD	not severe gene	Craniofacial; Musculoskeletal; Neurologic; Biochemical	Myopathy, distal, 5, 617030 (3), Autosomal recessive	2.8155E-07	0	0	0	0	0	0	0	0	0	0	0	0	0.14	0.14	0.14	0.14	100	100	100	96.22	97.13
87	AEBP1	AE binding protein 1	7p13	chr7	44143959	44154161	protein-coding gene	yes	OMIM: AR; CGD: AR	not in SysNDD	not severe gene	Cardiovascular; Gastrointestinal; Genitourinary; Musculoskeletal	Ehlers-Danlos syndrome, classic-like, 2, 618000 (3), Autosomal recessive	7.3471E-11	0	0	0	0	0	0	0	0	0	0	0	0	0	0.14	0.14	0.43	100	100	100	99.21	98.77
88	AFF2	AF4/FMR2 family member 2	Xq28	chrX	147582138	148082193	protein-coding gene	yes, XL	OMIM: XLR; CGD: XL; DDG2P: XLR; ClinGen: XL	Definitive; X-linked inheritance	not severe gene	Endocrine; Neurologic; Obstetric	Intellectual developmental disorder, X-linked 109, 309548 (3), X-linked recessive	0.99577	0	0	0	0	0	0	0	0	0	0	0	0	0	0	0	0	100	100	99.34	99.9	99.89
89	AFG3L2	AFG3 like matrix AAA peptidase subunit 2	18p11.21	chr18	12328942	12377313	protein-coding gene	yes	OMIM: AR/AD; CGD: AR/AD; DDG2P: AR/AD	Limited; Autosomal dominant inheritance	not severe gene	Neurologic	Spastic ataxia 5, autosomal recessive, 614487 (3), Autosomal recessive; Optic atrophy 12, 618977 (3), Autosomal dominant; Spinocerebellar ataxia 28, 610246 (3), Autosomal dominant	5.2511E-09	0	0	0	0	0	0	0	0	0	0	0	0	0	0	0	0	100	100	100	97.95	95.45
90	AFP	alpha fetoprotein	4q13.3	chr4	74296854	74321891	protein-coding gene	yes	OMIM: AR/AD; CGD: AR/AD	not in SysNDD	not severe gene	General	[Hereditary persistence of alpha-fetoprotein], 615970 (3), Autosomal dominant; Alpha-fetoprotein deficiency, 615969 (3), Autosomal recessive	1.1383E-11	0	0	0	0	0	0	0	0	0	0	0	0	0.14	0.43	0.43	0.43	100	100	100	100	100
91	AGA	aspartylglucosaminidase	4q34.3	chr4	178351923	178363657	protein-coding gene	yes	OMIM: AR; CGD: AR; DDG2P: AR	Definitive; Autosomal recessive inheritance	severe gene	Allergy/Immunology/Infectious; Biochemical; Cardiovascular; Craniofacial; Dermatologic; Musculoskeletal; Neurologic	Aspartylglucosaminuria, 208400 (3), Autosomal recessive	4.2802E-06	0	0	0	0	0	0	0	0	0	0	0	0	0	0.29	0.29	0.29	100	100	100	98.46	99.83
92	AGBL5	AGBL carboxypeptidase 5	2p23.3	chr2	27265231	27293490	protein-coding gene	yes	OMIM: AR; CGD: AR	not in SysNDD	severe gene	Ophthalmologic	Retinitis pigmentosa 75, 617023 (3), Autosomal recessive	2.3696E-08	0	0	0	0	0	0	0	0	0	0	0	0	0	0.14	0.14	0.14	100	100	100	98.51	100
93	AGK	acylglycerol kinase	7q34	chr7	141250988	141355044	protein-coding gene	yes	OMIM: AR; CGD: AR; DDG2P: AR	Limited; Autosomal recessive inheritance	severe gene	Biochemical; Cardiovascular; Musculoskeletal; Neurologic; Ophthalmologic	Cataract 38, autosomal recessive, 614691 (3), Autosomal recessive; Sengers syndrome, 212350 (3), Autosomal recessive	5.9973E-09	0	0	0	0	0	0	0	0	0	0	0	0	0	0	0	0	100	100	100	100	100
94	AGL	amylo-alpha-1, 6-glucosidase, 4-alpha-glucanotransferase	1p21.2	chr1	100315639	100389579	protein-coding gene	yes	OMIM: AR; CGD: AR; DDG2P: AR	not in SysNDD	severe gene	Biochemical; Cardiovascular; Gastrointestinal; Musculoskeletal; Neurologic	Glycogen storage disease IIIa, 232400 (3), Autosomal recessive; Glycogen storage disease IIIb, 232400 (3), Autosomal recessive	2.7564E-27	0.14	0.14	0.14	0.14	0.14	0.14	0.14	0.14	0.14	0.14	0.14	0.14	0.14	0.14	0.14	0.14	100	100	100	100	100
95	AGPAT2	1-acylglycerol-3-phosphate O-acyltransferase 2	9q34.3	chr9	139567594	139581875	protein-coding gene	yes	OMIM: AR; CGD: AR	Definitive; Autosomal recessive inheritance	not severe gene	Cardiovascular; Endocrine; Gastrointestinal; Musculoskeletal	Lipodystrophy, congenital generalized, type 1, 608594 (3), Autosomal recessive	1.236E-07	0	0	0	0	0	0	0	0	0	0.14	0.14	0.14	0.14	0.14	0.14	0.14	100	100	100	100	99.84
96	AGPS	alkylglycerone phosphate synthase	2q31.2	chr2	178257371	178424027	protein-coding gene	yes	OMIM: AR; CGD: AR; DDG2P: AR; ClinGen: AR	Definitive; Autosomal recessive inheritance	severe gene	Biochemical; Musculoskeletal; Neurologic	Rhizomelic chondrodysplasia punctata, type 3, 600121 (3), Autosomal recessive	1	0	0	0	0	0	0	0	0	0	0	0	0	0	0	0	0	100	100	100	100	99.87
97	AGRN	agrin	1p36.33	chr1	955502	991498	protein-coding gene	yes	OMIM: AR; CGD: AR	not in SysNDD	severe gene	Musculoskeletal; Neurologic	Myasthenic syndrome, congenital, 8, with pre- and postsynaptic defects, 615120 (3), Autosomal recessive	5.4727E-07	0	0	0	0	0	0	0	0	0	0	0	0	0	0.14	0.14	0.29	100	100	100	95.04	94.71
98	AGRP	agouti related neuropeptide	16q22.1	chr16	67516473	67517716	protein-coding gene	single database	OMIM: AR/AD	not in SysNDD	not severe gene	General; Biochemical	{Leanness, inherited}, 601665 (3), Autosomal recessive, Autosomal dominant, Multifactorial; {Obesity, late-onset}, 601665 (3), Autosomal recessive, Autosomal dominant, Multifactorial	0.00069912	0	0	0	0	0	0	0	0	0	0	0	0	0	0	0	0	100	100	100	99.77	100
99	AGT	angiotensinogen	1q42.2	chr1	230838268	230850043	protein-coding gene	yes	OMIM: AR, N/A; CGD: AR	not in SysNDD	severe gene	Renal	Renal tubular dysgenesis, 267430 (3), Autosomal recessive; {Preeclampsia, susceptibility to} (3); {Hypertension, essential, susceptibility to}, 145500 (3), Multifactorial	4.9706E-08	0	0	0	0	0	0	0	0	0	0	0	0	0	0	0	0	100	100	100	100	100
100	AGTPBP1	ATP/GTP binding carboxypeptidase 1	9q21.33	chr9	88161453	88356944	protein-coding gene	yes	OMIM: AR; CGD: AR; DDG2P: AR	Definitive; Autosomal recessive inheritance	not severe gene	Neurologic	Neurodegeneration, childhood-onset, with cerebellar atrophy, 618276 (3), Autosomal recessive	0.42151	0	0	0	0	0	0	0	0	0	0	0	0	0	0	0	0	100	100	100	98.48	98.29
101	AGTR1	angiotensin II receptor type 1	3q24	chr3	148415570	148460795	protein-coding gene	yes	OMIM: AR, N/A; CGD: AR	not in SysNDD	not severe gene	Renal	{Hypertension, essential}, 145500 (3), Multifactorial; Renal tubular dysgenesis, 267430 (3), Autosomal recessive	0.00053161	0	0	0	0	0	0	0	0	0	0	0	0	0	0	0	0	100	100	100	100	100
102	AGTR2	angiotensin II receptor type 2	Xq23	chrX	115301974	115306225	protein-coding gene	yes, XL	CGD: XL; ClinGen: XL	Limited; X-linked inheritance	not severe gene	Neurologic	Mental retardation, X-linked 88	0.0082345	0	0	0	0	0	0	0	0	0	0	0	0	0	0	0	0	100	100	100	100	100
103	AGXT	alanine--glyoxylate and serine--pyruvate aminotransferase	2q37.3	chr2	241807895	241819919	protein-coding gene	yes	OMIM: AR; CGD: AR; DDG2P: AR	not in SysNDD	severe gene	Biochemical; Cardiovascular; Renal	Hyperoxaluria, primary, type 1, 259900 (3), Autosomal recessive	1.2332E-07	0.14	0.43	0.43	0.43	0.43	0.43	0.43	0.43	0.43	0.43	0.43	0.43	0.43	0.43	0.43	0.43	100	100	100	89.95	100
104	AGXT2	alanine--glyoxylate aminotransferase 2	5p13.2	chr5	34998205	35048240	protein-coding gene	yes	OMIM: AR; CGD: AR	not in SysNDD	not severe gene	Biochemical	[Beta-aminoisobutyric acid, urinary excretion of], 210100 (3), Autosomal recessive	3.7108E-28	0	0	0	0	0	0	0	0	0	0	0	0	0	0.14	0.29	0.43	100	100	100	99.86	100
105	AHCY	adenosylhomocysteinase	20q11.22	chr20	32868073	32899608	protein-coding gene	yes	OMIM: AR; CGD: AR; ClinGen: AR	Definitive; Autosomal recessive inheritance	not severe gene	Biochemical; Cardiovascular; Gastrointestinal; Neurologic	Hypermethioninemia with deficiency of S-adenosylhomocysteine hydrolase, 613752 (3), Autosomal recessive	0.035922	0	0	0	0	0	0	0	0	0	0	0	0	0.14	0.14	0.14	0.14	100	100	100	98.11	100
106	AHI1	Abelson helper integration site 1	6q23.3	chr6	135604669	135818914	protein-coding gene	yes	OMIM: AR; CGD: AR; DDG2P: AR	Definitive; Autosomal recessive inheritance	severe gene	Neurologic; Ophthalmologic; Renal	Joubert syndrome 3, 608629 (3), Autosomal recessive	1.0773E-25	0	0	0	0	0	0	0	0	0	0	0	0	0.29	0.29	0.29	0.29	100	100	100	100	100
107	AHR	aryl hydrocarbon receptor	7p21.1	chr7	16955982	17385776	protein-coding gene	yes	OMIM: AR; CGD: AR	not in SysNDD	not severe gene	Ophthalmologic	?Retinitis pigmentosa 85, 618345 (3), Autosomal recessive	0.99999	0	0	0	0	0	0	0	0	0	0	0	0	0	0	0	0	100	100	100	100	100
108	AHSG	alpha 2-HS glycoprotein	3q27.3	chr3	186330711	186339107	protein-coding gene	yes	OMIM: AR; CGD: AR	Limited; Autosomal recessive inheritance	not severe gene	Dermatologic; Neurologic	?Alopecia-mental retardation syndrome 1, 203650 (3), Autosomal recessive	3.209E-10	0.14	0.14	0.14	0.14	0.14	0.14	0.14	0.14	0.14	0.14	0.14	0.14	0.14	0.14	0.14	0.14	100	100	100	100	100
109	AICDA	activation induced cytidine deaminase	12p13.31	chr12	8754761	8765467	protein-coding gene	yes	OMIM: AR; CGD: AR	not in SysNDD	not severe gene	Allergy/Immunology/Infectious	Immunodeficiency with hyper-IgM, type 2, 605258 (3), Autosomal recessive	9.2098E-06	0	0	0	0	0	0	0	0	0	0	0	0	0	0	0	0	100	100	100	97.11	96.24
110	AIFM1	apoptosis inducing factor mitochondria associated 1	Xq26.1	chrX	129263336	129299861	protein-coding gene	yes, XL	OMIM: XLR; CGD: XL; DDG2P: XLR; ClinGen: XL	Definitive; X-linked inheritance	severe gene	Audiologic/Otolaryngologic; Biochemical; Musculoskeletal; Neurologic	Combined oxidative phosphorylation deficiency 6, 300816 (3), X-linked recessive; Cowchock syndrome, 310490 (3), X-linked recessive; Spondyloepimetaphyseal dysplasia, X-linked, with hypomyelinating leukodystrophy, 300232 (3), X-linked recessive; Deafness, X-linked 5, 300614 (3), X-linked recessive	0.99795	0	0	0	0	0	0	0	0	0	0	0	0	0	0	0	0	100	100	100	97.61	99.12
111	AIMP1	aminoacyl tRNA synthetase complex interacting multifunctional protein 1	4q24	chr4	107236700	107270383	protein-coding gene	yes	OMIM: AR; CGD: AR; DDG2P: AR	Definitive; Autosomal recessive inheritance	severe gene	Neurologic	Leukodystrophy, hypomyelinating, 3, 260600 (3), Autosomal recessive	3.0411E-07	0	0	0	0	0	0	0	0	0	0	0	0	0.14	0.14	0.14	0.14	100	100	100	100	100
112	AIMP2	aminoacyl tRNA synthetase complex interacting multifunctional protein 2	7p22.1	chr7	6048875	6063465	protein-coding gene	yes	OMIM: AR; CGD: AR	Definitive; Autosomal recessive inheritance	not severe gene	Neurologic	Leukodystrophy, hypomyelinating, 17, 618006 (3), Autosomal recessive	0.008024	0	0	0	0	0	0	0	0	0	0	0	0	0	0	0	0	100	100	100	92.89	96.43
113	AIPL1	aryl hydrocarbon receptor interacting protein like 1	17p13.2	chr17	6297012	6338519	protein-coding gene	yes	OMIM: AR/AD; CGD: AR/AD; DDG2P: AR	not in SysNDD	severe gene	Ophthalmologic	Leber congenital amaurosis 4, 604393 (3), Autosomal recessive, Autosomal dominant; Retinitis pigmentosa, juvenile, 604393 (3), Autosomal recessive, Autosomal dominant; Cone-rod dystrophy, 604393 (3), Autosomal recessive, Autosomal dominant	0.00001222	0	0	0	0	0	0	0	0	0	0	0	0	0	0	0	0	100	100	100	99.36	100
114	AIRE	autoimmune regulator	21q22.3	chr21	45705720	45718531	protein-coding gene	yes	OMIM: AR/AD; CGD: AR/AD; DDG2P: AR	not in SysNDD	not severe gene	Allergy/Immunology/Infectious; Dermatologic; Endocrine; Gastrointestinal; Hematologic; Ophthalmologic	Autoimmune polyendocrinopathy syndrome , type I, with or without reversible metaphyseal dysplasia, 240300 (3), Autosomal recessive, Autosomal dominant	4.0468E-12	0.29	0.29	0.29	0.29	0.29	0.29	0.29	0.29	0.29	0.29	0.29	0.29	0.29	0.29	0.29	0.29	100	100	100	93.5	98.3
115	AK1	adenylate kinase 1	9q34.11	chr9	130628758	130640022	protein-coding gene	yes	OMIM: AR; CGD: AR	Definitive; Autosomal recessive inheritance	not severe gene	Hematologic; Neurologic	Hemolytic anemia due to adenylate kinase deficiency, 612631 (3), Autosomal recessive	0.027319	0	0	0	0	0	0	0	0	0	0	0	0	0	0	0	0	100	100	100	100	98.98
116	AK2	adenylate kinase 2	1p35.1	chr1	33473540	33546597	protein-coding gene	yes	OMIM: AR; CGD: AR; DDG2P: AR	not in SysNDD	severe gene	Allergy/Immunology/Infectious; Audiologic/Otolaryngologic	Reticular dysgenesis, 267500 (3), Autosomal recessive	0.000062706	0	0	0	0	0	0	0	0	0	0	0	0	0	0	0	0	100	100	100	99.97	100
117	AK7	adenylate kinase 7	14q32.2	chr14	96858447	96955764	protein-coding gene	yes	OMIM: AR; CGD: AR	not in SysNDD	not severe gene	Genitourinary	?Spermatogenic failure 27, 617965 (3), Autosomal recessive	3.0553E-13	0	0	0	0	0	0	0	0	0	0	0	0	0	0	0	0	100	100	100	99.22	96.64
118	AKR1C2	aldo-keto reductase family 1 member C2	10p15.1	chr10	5029591	5060223	protein-coding gene	yes	OMIM: AR; CGD: AR	not in SysNDD	not severe gene	Endocrine; Genitourinary; Oncologic	46XY sex reversal 8, 614279 (3), Autosomal recessive	6.8956E-11	0	0	0	0	0	0	0	0	0	0	0	0	0	0.14	0.14	0.14	100	100	100	100	100
119	AKR1D1	aldo-keto reductase family 1 member D1	7q33	chr7	137687069	137802732	protein-coding gene	yes	OMIM: AR; CGD: AR; DDG2P: AR	not in SysNDD	severe gene	Gastrointestinal	Bile acid synthesis defect, congenital, 2, 235555 (3), Autosomal recessive	1.7175E-07	0	0	0	0	0	0	0	0	0	0	0	0	0.14	0.14	0.14	0.14	100	100	100	100	99.91
120	ALAD	aminolevulinate dehydratase	9q32	chr9	116148596	116163613	protein-coding gene	yes	OMIM: AR; CGD: AR; DDG2P: AR	not in SysNDD	severe gene	Biochemical; Gastrointestinal; Neurologic	Porphyria, acute hepatic, 612740 (3), Autosomal recessive; {Lead poisoning, susceptibility to}, 612740 (3), Autosomal recessive	0.000056185	0	0	0	0	0	0	0	0	0	0	0	0	0.14	0.14	0.14	0.14	100	100	100	98.76	100
121	ALAS2	5'-aminolevulinate synthase 2	Xp11.21	chrX	55035487	55057497	protein-coding gene	yes, XL	OMIM: XLR; CGD: XL	not in SysNDD	not severe gene	Dermatologic; Gastrointestinal; Hematologic	Anemia, sideroblastic, 1, 300751 (3), X-linked recessive; Protoporphyria, erythropoietic, X-linked, 300752 (3), X-linked	0.99586	0	0	0	0	0	0	0	0	0	0	0	0	0	0	0	0	100	100	100	98.14	99.86
122	ALB	albumin	4q13.3	chr4	74262830	74287129	protein-coding gene	yes	OMIM: AR/AD; CGD: AR/AD	not in SysNDD	not severe gene	Endocrine; Musculoskeletal; Renal	?[Dysalbuminemic hypertriiodothyroninemia], 615999 (3), Autosomal recessive, Autosomal dominant; Analbuminemia, 616000 (3), Autosomal recessive; [Dysalbuminemic hyperthyroxinemia], 615999 (3), Autosomal recessive, Autosomal dominant	0.64329	0	0	0	0	0	0	0	0	0	0	0	0	0.29	0.29	0.29	0.29	100	100	100	99.47	100
123	ALDH18A1	aldehyde dehydrogenase 18 family member A1	10q24.1	chr10	97365685	97416463	protein-coding gene	yes	OMIM: AR/AD; CGD: AR/AD; DDG2P: AR/AD	Definitive; Autosomal dominant inheritance; Autosomal recessive inheritance	severe gene	Cardiovascular; Craniofacial; Dermatologic; Musculoskeletal; Neurologic; Ophthalmologic	Spastic paraplegia 9A, autosomal dominant, 601162 (3), Autosomal dominant; Cutis laxa, autosomal recessive, type IIIA, 219150 (3), Autosomal recessive; Spastic paraplegia 9B, autosomal recessive, 616586 (3), Autosomal recessive; Cutis laxa, autosomal dominant 3, 616603 (3), Autosomal dominant	0.00081212	0	0	0	0	0	0	0	0	0	0	0	0	0	0	0	0	100	100	100	98.56	100
124	ALDH1A3	aldehyde dehydrogenase 1 family member A3	15q26.3	chr15	101417918	101456831	protein-coding gene	yes	OMIM: AR; CGD: AR; DDG2P: AR	Limited; Autosomal recessive inheritance	severe gene	Neurologic; Ophthalmologic	Microphthalmia, isolated 8, 615113 (3), Autosomal recessive	0.14128	0	0	0	0	0	0	0	0	0	0	0	0	0	0	0	0	100	100	100	98.94	96.36
125	ALDH3A2	aldehyde dehydrogenase 3 family member A2	17p11.2	chr17	19551448	19580911	protein-coding gene	yes	OMIM: AR; CGD: AR; DDG2P: AR	Definitive; Autosomal recessive inheritance	severe gene	Biochemical; Dermatologic; Neurologic; Ophthalmologic	Sjogren-Larsson syndrome, 270200 (3), Autosomal recessive	9.4055E-06	0	0	0	0	0	0	0	0	0	0	0	0	0	0	0	0	100	100	100	100	100
126	ALDH4A1	aldehyde dehydrogenase 4 family member A1	1p36.13	chr1	19197923	19229275	protein-coding gene	yes	OMIM: AR; CGD: AR; DDG2P: AR; ClinGen: AR	Limited; Autosomal recessive inheritance	not severe gene	Biochemical; Neurologic	Hyperprolinemia, type II, 239510 (3), Autosomal recessive	0.000013725	0	0	0	0	0	0	0	0	0	0	0	0.14	0.29	0.43	0.43	0.43	100	100	100	98.51	99.19
127	ALDH5A1	aldehyde dehydrogenase 5 family member A1	6p22.3	chr6	24495079	24537435	protein-coding gene	yes	OMIM: AR; CGD: AR; DDG2P: AR	Definitive; Autosomal recessive inheritance	severe gene	Biochemical; Neurologic	Succinic semialdehyde dehydrogenase deficiency, 271980 (3), Autosomal recessive	3.0504E-07	0	0.29	0.29	0.29	0.29	0.29	0.29	0.29	0.29	0.29	0.29	0.29	0.29	0.29	0.29	0.29	100	100	100	97.06	95.52
128	ALDH6A1	aldehyde dehydrogenase 6 family member A1	14q24.3	chr14	74523552	74551196	protein-coding gene	yes	OMIM: AR; CGD: AR; ClinGen: AR	Limited; Autosomal recessive inheritance	not severe gene	Biochemical	Methylmalonate semialdehyde dehydrogenase deficiency, 614105 (3), Autosomal recessive	7.5619E-10	0	0	0	0	0	0	0	0	0	0	0	0	0	0	0	0	100	100	100	100	100
129	ALDH7A1	aldehyde dehydrogenase 7 family member A1	5q23.2	chr5	125866891	125931110	protein-coding gene	yes	OMIM: AR; CGD: AR; DDG2P: AR; ClinGen: AR	Definitive; Autosomal recessive inheritance	severe gene	Neurologic	Epilepsy, pyridoxine-dependent, 266100 (3), Autosomal recessive	1.3923E-22	0	0.14	0.14	0.14	0.14	0.14	0.14	0.14	0.14	0.14	0.14	0.14	0.14	0.14	0.14	0.14	100	100	100	99.01	99.82
130	ALDOA	aldolase, fructose-bisphosphate A	16p11.2	chr16	30075484	30081778	protein-coding gene	yes	OMIM: AR; CGD: AR; DDG2P: AR	Limited; Autosomal recessive inheritance	not severe gene	Biochemical; Hematologic; Musculoskeletal; Neurologic; Renal	Glycogen storage disease XII, 611881 (3), Autosomal recessive	0.0013228	0	0	0	0	0	0	0	0	0	0	0	0	0	0	0	0.14	100	100	100	100	100
131	ALDOB	aldolase, fructose-bisphosphate B	9q31.1	chr9	104182859	104198105	protein-coding gene	yes	OMIM: AR; CGD: AR	not in SysNDD	severe gene	Biochemical; Gastrointestinal; Neurologic; Renal	Fructose intolerance, hereditary, 229600 (3), Autosomal recessive	7.8786E-07	1.43	1.57	1.57	1.57	1.57	1.57	1.57	1.57	1.57	1.57	1.57	1.57	1.57	1.57	1.57	1.57	100	100	100	99.58	100
132	ALG1	ALG1 chitobiosyldiphosphodolichol beta-mannosyltransferase	16p13.3	chr16	5083960	5137380	protein-coding gene	yes	OMIM: AR; CGD: AR; DDG2P: AR	Definitive; Autosomal recessive inheritance	severe gene	Biochemical; Gastrointestinal; Hematologic; Neurologic; Renal	Congenital disorder of glycosylation, type Ik, 608540 (3), Autosomal recessive	3.622E-19	0	0	0	0	0	0	0	0	0	0	0	0	0	0	0	0	100	100	100	97	80
133	ALG11	ALG11 alpha-1,2-mannosyltransferase	13q14.3	chr13	52586533	52603800	protein-coding gene	yes	OMIM: AR; CGD: AR; DDG2P: AR	Definitive; Autosomal recessive inheritance	severe gene	Biochemical; Hematologic; Neurologic	Congenital disorder of glycosylation, type Ip, 613661 (3), Autosomal recessive	6.1729E-09	0	0	0	0	0	0	0	0	0	0	0	0	0	0	0	0	100	100	100	100	100
134	ALG12	ALG12 alpha-1,6-mannosyltransferase	22q13.33	chr22	50293876	50312106	protein-coding gene	yes	OMIM: AR; CGD: AR; DDG2P: AR	Definitive; Autosomal recessive inheritance	severe gene	Allergy/Immunology/Infectious; Biochemical; Cardiovascular; Craniofacial; Genitourinary; Hematologic; Musculoskeletal; Neurologic	Congenital disorder of glycosylation, type Ig, 607143 (3), Autosomal recessive	1.1758E-07	0	0	0	0	0	0	0	0	0	0	0	0	0	0	0	0	100	100	100	100	100
135	ALG13	ALG13 UDP-N-acetylglucosaminyltransferase subunit	Xq23	chrX	110909038	111003877	protein-coding gene	yes, XL	OMIM: XL; CGD: XL; DDG2P: XLD; ClinGen: XL	Definitive; X-linked inheritance	not severe gene	Craniofacial; Neurologic	?Congenital disorder of glycosylation, type Is, 300884 (3), X-linked; Developmental and epileptic encephalopathy 36, 300884 (3), X-linked	0.99998	0	0	0	0	0	0	0	0	0	0	0	0	0	0	0	0	99.92	99.92	99.91	99.84	99.99
136	ALG14	ALG14 UDP-N-acetylglucosaminyltransferase subunit	1p21.3	chr1	95439962	95538501	protein-coding gene	yes	OMIM: AR; CGD: AR	Limited; Autosomal recessive inheritance	not severe gene	Musculoskeletal; Neurologic	Intellectual developmental disorder with epilepsy, behavioral abnormalities, and coarse facies, 619031 (3), Autosomal recessive; Myopathy, epilepsy, and progressive cerebral atrophy, 619036 (3), Autosomal recessive; ?Myasthenic syndrome, congenital, 15, without tubular aggregates, 616227 (3), Autosomal recessive	0.00093727	0	0	0	0	0	0	0	0	0	0	0	0	0	0	0	0	100	100	100	100	100
137	ALG2	ALG2 alpha-1,3/1,6-mannosyltransferase	9q22.33	chr9	101978707	101984238	protein-coding gene	yes	OMIM: AR; CGD: AR; DDG2P: AR	Definitive; Autosomal recessive inheritance	severe gene	Craniofacial; Biochemical; Hematologic; Musculoskeletal; Neurologic; Ophthalmologic	?Congenital disorder of glycosylation, type Ii, 607906 (3), Autosomal recessive; Myasthenic syndrome, congenital, 14, with tubular aggregates, 616228 (3), Autosomal recessive	0.000080497	0	0	0	0	0	0	0	0	0	0	0	0	0	0.14	0.14	0.14	100	100	100	99.58	99.64
138	ALG3	ALG3 alpha-1,3- mannosyltransferase	3q27.1	chr3	183960088	183967336	protein-coding gene	yes	OMIM: AR; CGD: AR; DDG2P: AR	Definitive; Autosomal recessive inheritance	severe gene	Biochemical; Hematologic; Neurologic	Congenital disorder of glycosylation, type Id, 601110 (3), Autosomal recessive	3.6777E-10	0	0	0	0	0	0	0.14	0.14	0.14	0.14	0.14	0.14	0.14	0.14	0.14	0.14	100	100	100	97.41	100
139	ALG6	ALG6 alpha-1,3-glucosyltransferase	1p31.3	chr1	63833260	63904233	protein-coding gene	yes	OMIM: AR; CGD: AR; DDG2P: AR	Definitive; Autosomal recessive inheritance	severe gene	Biochemical; Endocrine; Gastrointestinal; Hematologic; Neurologic; Ophthalmologic	Congenital disorder of glycosylation, type Ic, 603147 (3), Autosomal recessive	0.00030541	0	0	0	0	0	0	0	0	0	0	0	0	0	0	0	0	100	100	100	100	100
140	ALG8	ALG8 alpha-1,3-glucosyltransferase	11q14.1	chr11	77811981	77850706	protein-coding gene	conflicting	OMIM: AR/AD; CGD: AR; DDG2P: AR; ClinGen: AD	Limited; Autosomal recessive inheritance	severe gene	Biochemical; Cardiovascular; Gastrointestinal; Hematologic; Neurologic; Renal	Congenital disorder of glycosylation, type Ih, 608104 (3), Autosomal recessive; Polycystic liver disease 3 with or without kidney cysts, 617874 (3), Autosomal dominant	1.1804E-08	0	0	0	0	0	0	0	0	0	0	0	0	0	0	0	0.14	100	100	100	95.82	93.84
141	ALG9	ALG9 alpha-1,2-mannosyltransferase	11q23.1	chr11	111652918	111742305	protein-coding gene	conflicting	OMIM: AR; CGD: AR; DDG2P: AR; ClinGen: AD	Definitive; Autosomal recessive inheritance	severe gene	Biochemical; Cardiovascular; Craniofacial; Gastrointestinal; Hematologic; Musculoskeletal; Neurologic; Pulmonary; Renal	Gillessen-Kaesbach-Nishimura syndrome, 263210 (3), Autosomal recessive; Congenital disorder of glycosylation, type Il, 608776 (3), Autosomal recessive	0.00064044	0	0	0	0	0	0	0	0	0	0	0	0	0	0	0	0	100	100	100	98.11	99.61
142	ALKBH8	alkB homolog 8, tRNA methyltransferase	11q22.3	chr11	107373451	107436472	protein-coding gene	yes	OMIM: AR; CGD: AR	Definitive; Autosomal recessive inheritance	not severe gene	Craniofacial; Genitourinary; Musculoskeletal; Neurologic	Intellectual developmental disorder, autosomal recessive 71, 618504 (3), Autosomal recessive	0.00020414	0	0	0	0	0	0	0	0	0	0	0	0	0	0.43	0.43	0.43	100	100	100	100	100
143	ALMS1	ALMS1 centrosome and basal body associated protein	2p13.1	chr2	73612885	73837920	protein-coding gene	yes	OMIM: AR; CGD: AR; DDG2P: AR; ClinGen: AR	Limited; Autosomal recessive inheritance	severe gene	Audiologic/Otolaryngologic; Cardiovascular; Endocrine; Gastrointestinal; Ophthalmologic; Renal	Alstrom syndrome, 203800 (3), Autosomal recessive	4.4999E-60	0.14	0.43	0.43	0.43	0.43	0.43	0.43	0.43	0.43	0.57	0.57	0.57	0.57	0.57	0.57	0.71	100	100	100	100	99.72
144	ALOX12B	arachidonate 12-lipoxygenase, 12R type	17p13.1	chr17	7975953	7991021	protein-coding gene	yes	OMIM: AR; CGD: AR	not in SysNDD	severe gene	Dermatologic	Ichthyosis, congenital, autosomal recessive 2, 242100 (3), Autosomal recessive	0.00075626	0	0.14	0.14	0.14	0.14	0.14	0.14	0.29	0.29	0.29	0.29	0.29	0.29	0.29	0.29	0.29	100	100	100	97.79	99.7
145	ALOXE3	arachidonate lipoxygenase 3	17p13.1	chr17	7999217	8022365	protein-coding gene	yes	OMIM: AR; CGD: AR	not in SysNDD	severe gene	Dermatologic	Ichthyosis, congenital, autosomal recessive 3, 606545 (3), Autosomal recessive	5.1284E-20	0.29	0.29	0.29	0.29	0.29	0.29	0.29	0.43	0.43	0.43	0.43	0.43	0.43	0.57	0.57	0.71	100	100	100	100	100
146	ALPK3	alpha kinase 3	15q25.3	chr15	85359910	85416713	protein-coding gene	yes	OMIM: AR; CGD: AR/AD; ClinGen: AR	not in SysNDD	not severe gene	Cardiovascular	Cardiomyopathy, familial hypertrophic 27, 618052 (3), Autosomal recessive	8.4158E-25	0	0	0	0	0	0	0	0	0	0	0	0	0	0	0	0	100	100	100	97.61	97.45
147	ALPL	alkaline phosphatase, biomineralization associated	1p36.12	chr1	21835864	21904905	protein-coding gene	yes	OMIM: AR/AD; CGD: AR/AD; DDG2P: AR	not in SysNDD	severe gene	Dental; Endocrine; Musculoskeletal; Neurologic	Odontohypophosphatasia, 146300 (3), Autosomal recessive, Autosomal dominant; Hypophosphatasia, infantile, 241500 (3), Autosomal recessive; Hypophosphatasia, childhood, 241510 (3), Autosomal recessive; Hypophosphatasia, adult, 146300 (3), Autosomal recessive, Autosomal dominant	0.0003636	0	0.43	0.43	0.43	0.43	0.43	0.43	0.43	0.43	0.43	0.57	0.57	0.57	0.71	0.71	0.71	100	100	100	98.12	100
148	ALS2	alsin Rho guanine nucleotide exchange factor ALS2	2q33.1	chr2	202565276	202645912	protein-coding gene	yes	OMIM: AR; CGD: AR; DDG2P: AR	Definitive; Autosomal recessive inheritance	severe gene	Neurologic	Primary lateral sclerosis, juvenile, 606353 (3), Autosomal recessive; Spastic paralysis, infantile onset ascending, 607225 (3), Autosomal recessive; Amyotrophic lateral sclerosis 2, juvenile, 205100 (3), Autosomal recessive	8.7204E-12	0	0	0	0	0	0	0	0	0	0	0	0	0.14	0.14	0.14	0.14	100	100	100	99.95	99.95
149	ALX1	ALX homeobox 1	12q21.31	chr12	85673884	85695562	protein-coding gene	yes	OMIM: AR; CGD: AR; DDG2P: AR	not in SysNDD	not severe gene	Craniofacial; Musculoskeletal; Neurologic; Ophthalmologic	Frontonasal dysplasia 3, 613456 (3), Autosomal recessive	0.17618	0	0	0	0	0	0	0	0	0	0	0	0	0	0	0	0	100	100	100	100	100
150	ALX3	ALX homeobox 3	1p13.3	chr1	110602615	110613322	protein-coding gene	yes	OMIM: AR; CGD: AR; DDG2P: AR	not in SysNDD	not severe gene	Craniofacial; Musculoskeletal; Neurologic	Frontonasal dysplasia 1, 136760 (3), Autosomal recessive	0.019117	0	0	0	0	0	0	0	0	0	0	0	0	0	0	0	0	100	100	100	96.12	86.46
151	ALX4	ALX homeobox 4	11p11.2	chr11	44281993	44331716	protein-coding gene	yes	OMIM: AR/AD; CGD: AR/AD; DDG2P: AR/AD	Limited; Autosomal recessive inheritance	not severe gene	Craniofacial; Dermatologic; Musculoskeletal; Neurologic	Parietal foramina 2, 609597 (3), Autosomal dominant; {Craniosynostosis 5, susceptibility to}, 615529 (3), Autosomal dominant; Frontonasal dysplasia 2, 613451 (3), Autosomal recessive	0.35736	0	0	0	0	0	0	0	0	0	0	0	0	0	0	0	0	100	100	100	93.21	100
152	AMACR	alpha-methylacyl-CoA racemase	5p13.2	chr5	33986282	34008213	protein-coding gene	yes	OMIM: AR; CGD: AR	not in SysNDD	not severe gene	Biochemical; Endocrine; Gastrointestinal; Neurologic; Ophthalmologic	Alpha-methylacyl-CoA racemase deficiency, 614307 (3), Autosomal recessive; Bile acid synthesis defect, congenital, 4, 214950 (3), Autosomal recessive	0.027363	0	0	0	0	0	0	0	0	0	0	0	0	0	0	0	0	100	100	100	100	100
153	AMBN	ameloblastin	4q13.3	chr4	71457972	71473005	protein-coding gene	yes	OMIM: AR; CGD: AR	not in SysNDD	not severe gene	Dental	Amelogenesis imperfecta, type IF, 616270 (3), Autosomal recessive	1.0497E-09	0	0	0	0	0	0	0	0	0	0	0	0	0	0	0	0	100	100	100	99.78	100
154	AMELX	amelogenin X-linked	Xp22.2	chrX	11311532	11318881	protein-coding gene	yes, XL	OMIM: XLD; CGD: XL	not in SysNDD	not severe gene	Dental	Amelogenesis imperfecta, type 1E, 301200 (3), X-linked dominant	0.074507	0	0	0	0	0	0	0	0	0	0	0	0	0	0	0	0	100	100	100	100	100
155	AMER1	APC membrane recruitment protein 1	Xq11.2	chrX	63404996	63425624	protein-coding gene	yes, XL	OMIM: XLD; CGD: XL; DDG2P: XLD	Definitive; X-linked inheritance	not severe gene	Audiologic/Otolaryngologic; Cardiovascular; Craniofacial; Gastrointestinal; Genitourinary; Musculoskeletal; Neurologic	Osteopathia striata with cranial sclerosis, 300373 (3), X-linked dominant	0.8538	0	0	0	0	0	0	0	0	0	0	0	0	0	0	0	0	99.37	99.37	100	99.2	99.52
156	AMH	anti-Mullerian hormone	19p13.3	chr19	2249307	2252072	protein-coding gene	yes	OMIM: AR; CGD: AR	not in SysNDD	not severe gene	Endocrine; Genitourinary; Oncologic	Persistent Mullerian duct syndrome, type I, 261550 (3), Autosomal recessive	3.3974E-12	0	0	0	0	0	0	0	0	0	0.14	0.14	0.14	0.14	0.14	0.14	0.14	100	100	100	91.56	84.55
157	AMHR2	anti-Mullerian hormone receptor type 2	12q13.13	chr12	53817638	53825318	protein-coding gene	yes	OMIM: AR; CGD: AR	Limited; Autosomal recessive inheritance	not severe gene	Endocrine; Genitourinary; Oncologic	Persistent Mullerian duct syndrome, type II, 261550 (3), Autosomal recessive	2.7013E-10	0	0	0	0	0	0	0	0	0	0	0	0	0	0	0	0.14	100	100	100	99.34	100
158	AMMECR1	AMMECR nuclear protein 1	Xq23	chrX	109437413	109683461	protein-coding gene	yes, XL	OMIM: XLR; CGD: XL	Limited; X-linked inheritance	not severe gene	Audiologic/Otolaryngologic; Craniofacial; Hematologic; Musculoskeletal; Renal	Midface hypoplasia, hearing impairment, elliptocytosis, and nephrocalcinosis, 300990 (3), X-linked recessive	0.82117	0	0	0	0	0	0	0	0	0	0	0	0	0	0	0	0	100	100	100	98.45	99.86
159	AMN	amnion associated transmembrane protein	14q32.32	chr14	103388992	103399933	protein-coding gene	yes	OMIM: AR; CGD: AR	not in SysNDD	not severe gene	Gastrointestinal; Hematologic; Renal	Imerslund-Grasbeck syndrome 2, 618882 (3), Autosomal recessive	0.00026529	0	0	0	0	0	0	0	0	0	0	0	0	0	0.14	0.14	1.71	100	100	100	92.85	88.19
160	AMPD1	adenosine monophosphate deaminase 1	1p13.2	chr1	115215710	115238239	protein-coding gene	yes	OMIM: AR; CGD: AR	not in SysNDD	not severe gene	Biochemical; Musculoskeletal	Myopathy due to myoadenylate deaminase deficiency, 615511 (3), Autosomal recessive	1.9099E-21	0	0	0	0.71	0.71	0.71	0.71	0.71	0.71	0.71	0.71	0.71	1	1	1	1	100	100	100	100	100
161	AMPD2	adenosine monophosphate deaminase 2	1p13.3	chr1	110158725	110174673	protein-coding gene	yes	OMIM: AR; CGD: AR; DDG2P: AR	Definitive; Autosomal recessive inheritance	severe gene	Neurologic	?Spastic paraplegia 63, 615686 (3), Autosomal recessive; Pontocerebellar hypoplasia, type 9, 615809 (3), Autosomal recessive	4.5084E-07	0	0	0	0	0	0	0	0	0	0	0	0	0	0	0	0	100	100	100	98.67	99.66
162	AMPD3	adenosine monophosphate deaminase 3	11p15.4	chr11	10329859	10529126	protein-coding gene	yes	OMIM: AR; CGD: AR/AD	not in SysNDD	not severe gene	General	[AMP deaminase deficiency, erythrocytic], 612874 (3), Autosomal recessive	1.1323E-12	0	0	0	0	0	0	0	0	0	0	0	0	0	0	0.14	0.14	100	100	100	98.62	100
163	AMT	aminomethyltransferase	3p21.31	chr3	49454207	49460186	protein-coding gene	yes	OMIM: AR; CGD: AR; DDG2P: AR; ClinGen: AR	Definitive; Autosomal recessive inheritance	severe gene	Biochemical; Neurologic; Ophthalmologic	Glycine encephalopathy, 605899 (3), Autosomal recessive	0.0027214	0	0	0	0	0	0	0	0	0	0	0	0	0	0	0	0	100	100	100	98.71	100
164	ANAPC1	anaphase promoting complex subunit 1	2q13	chr2	112369215	112642267	protein-coding gene	yes	OMIM: AR; CGD: AR; DDG2P: AR	Definitive; Autosomal recessive inheritance	not severe gene	Craniofacial; Dental; Endocrine; Dermatologic; Genitourinary; Musculoskeletal; Ophthalmologic	Rothmund-Thomson syndrome, type 1, 618625 (3), Autosomal recessive	0.94532	0	0	0	0	0	0	0	0	0	0	0	0	0	0	0	0	100	100	100	99.61	99.32
165	ANGPTL3	angiopoietin like 3	1p31.3	chr1	63063157	63071830	protein-coding gene	yes	OMIM: AR; CGD: AR	not in SysNDD	not severe gene	Gastrointestinal	Hypobetalipoproteinemia, familial, 2, 605019 (3), Autosomal recessive	1.6455E-13	0	0	0	0	0	0	0	0	0	0	0	0	0.14	0.14	0.14	0.14	100	100	100	100	100
166	ANK1	ankyrin 1	8p11.21	chr8	41510738	41754280	protein-coding gene	conflicting	OMIM: AR/AD; CGD: AR/AD; ClinGen: AD	not in SysNDD	not severe gene	Hematologic	Spherocytosis, type 1, 182900 (3), Autosomal recessive, Autosomal dominant	1	0	0	0	0	0	0	0	0	0	0	0	0	0	0	0	0.14	100	100	100	97.51	99.92
167	ANK3	ankyrin 3	10q21.2	chr10	61786055	62493248	protein-coding gene	yes	OMIM: AR; CGD: AR	Definitive; Autosomal dominant inheritance; Autosomal recessive inheritance	not severe gene	Musculoskeletal; Neurologic	Mental retardation, autosomal recessive, 37, 615493 (3), Autosomal recessive	1	0	0	0	0	0	0	0	0	0	0	0	0	0	0	0	0.14	99.65	99.65	100	100	99.82
168	ANKLE2	ankyrin repeat and LEM domain containing 2	12q24.33	chr12	133302088	133338474	protein-coding gene	yes	OMIM: AR; CGD: AR	Limited; Autosomal recessive inheritance	not severe gene	Cardiovascular; Craniofacial; Dermatologic; Neurologic; Ophthalmologic	Microcephaly 16, primary, autosomal recessive, 616681 (3), Autosomal recessive	1.0099E-10	0	0	0	0	0	0	0	0	0	0	0	0	0	0	0	0	100	100	100	97.52	93.26
169	ANKS6	ankyrin repeat and sterile alpha motif domain containing 6	9q22.33	chr9	101493610	101559247	protein-coding gene	yes	OMIM: AR; CGD: AR	not in SysNDD	severe gene	Cardiovascular; Gastrointestinal; Renal	Nephronophthisis 16, 615382 (3), Autosomal recessive	6.9447E-06	0.14	0.14	0.14	0.14	0.14	0.14	0.29	0.29	0.29	0.29	0.29	0.29	0.43	0.43	0.43	0.43	100	100	96.78	94.19	94.47
170	ANO10	anoctamin 10	3p22.1-p21.33	chr3	43396350	43733086	protein-coding gene	yes	OMIM: AR; CGD: AR	Definitive; Autosomal recessive inheritance	not severe gene	Neurologic	Spinocerebellar ataxia, autosomal recessive 10, 613728 (3), Autosomal recessive	1.0162E-14	0.14	0.14	0.14	0.14	0.14	0.14	0.14	0.14	0.14	0.14	0.14	0.14	0.14	0.14	0.14	0.14	100	100	100	100	100
171	ANO5	anoctamin 5	11p14.3	chr11	22214721	22304903	protein-coding gene	yes	OMIM: AR/AD; DDG2P: AR/AD; ClinGen: AR	Limited; Autosomal dominant inheritance	not severe gene	Allergy/Immunology/Infectious; Musculoskeletal	Muscular dystrophy, limb-girdle, autosomal recessive 12, 611307 (3), Autosomal recessive; Miyoshi muscular dystrophy 3, 613319 (3), Autosomal recessive; Gnathodiaphyseal dysplasia, 166260 (3), Autosomal dominant	2.8542E-22	0.29	0.29	0.29	0.29	0.29	0.29	0.29	0.29	0.29	0.29	0.29	0.29	0.29	0.29	0.29	0.29	100	100	100	100	100
172	ANO6	anoctamin 6	12q12	chr12	45609769	45834187	protein-coding gene	yes	OMIM: AR; CGD: AR; ClinGen: AR	not in SysNDD	not severe gene	Hematologic	Scott syndrome, 262890 (3), Autosomal recessive	7.3158E-32	0	0.43	0.43	0.43	0.43	0.43	0.43	0.43	0.43	0.43	0.43	0.43	0.57	0.57	0.57	0.57	99.99	99.99	100	97.9	96.26
173	ANOS1	anosmin 1	Xp22.31	chrX	8496914	8700227	protein-coding gene	yes, XL	OMIM: XLR; CGD: XL/Digenic	not in SysNDD	not severe gene	Audiologic/Otolaryngologic; Craniofacial; Dental; Endocrine; Genitourinary; Musculoskeletal; Neurologic; Renal	Hypogonadotropic hypogonadism 1 with or without anosmia (Kallmann syndrome 1), 308700 (3), X-linked recessive	0.99793	0	0	0	0	0	0	0	0	0	0	0	0	0	0	0.14	0.14	99.82	99.82	99.91	94.78	91.87
174	ANTXR1	ANTXR cell adhesion molecule 1	2p13.3	chr2	69240309	69476459	protein-coding gene	yes	OMIM: AR/AD; CGD: AR/AD; DDG2P: AR	not in SysNDD	severe gene	Craniofacial; Dental; Dermatologic; Musculoskeletal; Ophthalmologic	GAPO syndrome, 230740 (3), Autosomal recessive; {?Hemangioma, capillary infantile, susceptibility to}, 602089 (3), Autosomal dominant	0.98631	0	0	0	0	0	0	0	0	0	0	0	0	0.14	0.14	0.14	0.14	100	100	100	99.74	99.9
175	ANTXR2	ANTXR cell adhesion molecule 2	4q21.21	chr4	80822302	81046608	protein-coding gene	yes	OMIM: AR; CGD: AR	not in SysNDD	severe gene	Allergy/Immunology/Infectious; Dental; Dermatologic; Gastrointestinal; Musculoskeletal	Hyaline fibromatosis syndrome, 228600 (3), Autosomal recessive	0.086921	0	0	0	0	0	0	0	0	0	0	0	0	0	0	0	0	100	100	100	99.99	100
176	AP1B1	adaptor related protein complex 1 subunit beta 1	22q12.2	chr22	29723668	29819168	protein-coding gene	yes	OMIM: AR; CGD: AR; DDG2P: AR	Definitive; Autosomal recessive inheritance	not severe gene	General; Craniofacial; Audiologic/Otolaryngologic; Ophthalmologic; Dental; Gastrointestinal; Dermatologic; Neurologic; Hematologic; Biochemical	Keratitis-ichthyosis-deafness syndrome, autosomal recessive, 242150 (3), Autosomal recessive	0.99828	0	0	0	0	0	0	0	0	0	0	0	0	0	0	0	0	100	100	100	97.9	100
177	AP1S1	adaptor related protein complex 1 subunit sigma 1	7q22.1	chr7	100797680	100804877	protein-coding gene	yes	OMIM: AR; CGD: AR	Definitive; Autosomal recessive inheritance	not severe gene	Audiologic/Otolaryngologic; Biochemical; Dermatologic; Neurologic	MEDNIK syndrome, 609313 (3), Autosomal recessive	0.099959	0	0	0	0	0	0	0	0	0	0	0	0	0	0	0	0	100	100	100	97.8	98.24
178	AP1S2	adaptor related protein complex 1 subunit sigma 2	Xp22.2	chrX	15843928	15873054	protein-coding gene	yes, XL	OMIM: XLR; CGD: XL; DDG2P: XLR; ClinGen: XL	Definitive; X-linked recessive inheritance	severe gene	Craniofacial; Musculoskeletal; Neurologic	Pettigrew syndrome, 304340 (3), X-linked recessive	0.86702	0	0	0	0	0	0	0	0	0	0	0	0	0	0	0	0	99.49	99.49	100	99.19	92.8
179	AP3B1	adaptor related protein complex 3 subunit beta 1	5q14.1	chr5	77296348	77590579	protein-coding gene	yes	OMIM: AR; CGD: AR; ClinGen: AR	Definitive; Autosomal recessive inheritance	not severe gene	Allergy/Immunology/Infectious; Dental; Dermatologic; Hematologic; Neurologic; Ophthalmologic; Pulmonary	Hermansky-Pudlak syndrome 2, 608233 (3), Autosomal recessive	0.61532	0	0	0	0	0	0	0	0	0	0	0	0	0	0	0	0	100	100	100	100	100
180	AP3B2	adaptor related protein complex 3 subunit beta 2	15q25.2	chr15	83328032	83378666	protein-coding gene	yes	OMIM: AR; CGD: AR; DDG2P: AR	Definitive; Autosomal recessive inheritance	severe gene	Neurologic	Developmental and epileptic encephalopathy 48, 617276 (3), Autosomal recessive	0.77198	0	0	0	0	0	0	0	0	0	0	0	0	0	0	0	0	100	100	100	98.04	65.4
181	AP3D1	adaptor related protein complex 3 subunit delta 1	19p13.3	chr19	2100986	2164467	protein-coding gene	yes	OMIM: AR; CGD: AR; ClinGen: AR	not in SysNDD	not severe gene	Allergy/Immunology/Infectious; Audiologic/Otolaryngologic; Craniofacial; Dermatologic; Neurologic; Ophthalmologic	?Hermansky-Pudlak syndrome 10, 617050 (3), Autosomal recessive	0.98648	0	0	0	0	0	0	0	0	0	0	0	0	0	0	0	0	100	100	100	96.78	98.01
182	AP4B1	adaptor related protein complex 4 subunit beta 1	1p13.2	chr1	114437369	114447823	protein-coding gene	yes	OMIM: AR; CGD: AR; DDG2P: AR	Definitive; Autosomal recessive inheritance	severe gene	Craniofacial; Musculoskeletal; Neurologic	Spastic paraplegia 47, autosomal recessive, 614066 (3), Autosomal recessive	1.335E-09	0	0	0	0	0	0	0	0	0	0	0	0	0	0	0	0	100	100	100	100	100
183	AP4E1	adaptor related protein complex 4 subunit epsilon 1	15q21.2	chr15	51200868	51298097	protein-coding gene	yes	OMIM: AR/AD; CGD: AR/AD; DDG2P: AR; ClinGen: AR	Definitive; Autosomal recessive inheritance	not severe gene	Craniofacial; Neurologic	Stuttering, familial persistent, 1, 184450 (3), Autosomal dominant; Spastic paraplegia 51, autosomal recessive, 613744 (3), Autosomal recessive	0.0027529	0	0	0	0	0	0	0	0	0	0	0	0	0	0	0	0	100	100	100	99.84	99.98
184	AP4M1	adaptor related protein complex 4 subunit mu 1	7q22.1	chr7	99699171	99707968	protein-coding gene	yes	OMIM: AR; CGD: AR; DDG2P: AR	Definitive; Autosomal recessive inheritance	severe gene	Neurologic	Spastic paraplegia 50, autosomal recessive, 612936 (3), Autosomal recessive	4.4873E-17	0	0	0	0	0	0	0	0	0	0	0	0	0.29	0.29	0.29	0.29	100	100	100	94.32	100
185	AP4S1	adaptor related protein complex 4 subunit sigma 1	14q12	chr14	31494311	31565656	protein-coding gene	yes	OMIM: AR; CGD: AR; DDG2P: AR	Definitive; Autosomal recessive inheritance	severe gene	Craniofacial; Neurologic	Spastic paraplegia 52, autosomal recessive, 614067 (3), Autosomal recessive	1.7275E-06	0.29	0.29	0.29	0.29	0.29	0.29	0.29	0.29	0.29	0.29	0.29	0.29	0.29	0.29	0.29	0.29	100	100	100	99.64	100
186	AP5Z1	adaptor related protein complex 5 subunit zeta 1	7p22.1	chr7	4815252	4833943	protein-coding gene	yes	OMIM: AR; CGD: AR	not in SysNDD	not severe gene	Neurologic	Spastic paraplegia 48, autosomal recessive, 613647 (3), Autosomal recessive	7.2894E-31	0	0.14	0.14	0.14	0.14	0.14	0.14	0.14	0.14	0.14	0.14	0.14	0.14	0.43	0.43	0.43	100	100	100	95.46	99.31
187	APC2	APC regulator of WNT signaling pathway 2	19p13.3	chr19	1446300	1473243	protein-coding gene	yes	OMIM: AR; CGD: AR; DDG2P: AR	Definitive; Autosomal recessive inheritance	not severe gene	Craniofacial; Neurologic	Cortical dysplasia, complex, with other brain malformations 10, 618677 (3), Autosomal recessive; Intellectual developmental disorder, autosomal recessive 74, 617169 (3), Autosomal recessive	0.99994	0	0	0	0	0	0	0	0	0	0	0	0	0	0	0	0.14	100	100	99.75	95.05	90.2
188	APOA1	apolipoprotein A1	11q23.3	chr11	116706466	116708666	protein-coding gene	yes	OMIM: AD, N/A, manual curation: AR; CGD: AR/AD	not in SysNDD	not severe gene	Cardiovascular; Gastrointestinal; Renal	Hypoalphalipoproteinemia, primary 2; Amyloidosis, familial visceral	0.00054909	0	0	0	0	0	0	0	0.14	0.14	0.14	0.14	0.14	0.14	0.14	0.14	0.14	100	100	100	99.09	100
189	APOB	apolipoprotein B	2p24.1	chr2	21224300	21266945	protein-coding gene	conflicting	OMIM: AR/AD; CGD: AR/AD; ClinGen: AD	not in SysNDD	not severe gene	Cardiovascular; Gastrointestinal; Hematologic; Neurologic; Ophthalmologic	Hypercholesterolemia, familial, 2, 144010 (3), Autosomal dominant; Hypobetalipoproteinemia, 615558 (3), Autosomal recessive	1.9234E-16	0	0	0	0.29	0.29	0.29	0.29	0.29	0.29	0.29	0.29	0.29	0.43	0.43	0.43	0.43	100	100	100	99.67	98.78
190	APOC2	apolipoprotein C2	19q13.32	chr19	45449238	45452822	protein-coding gene	yes	OMIM: AR; CGD: AR	not in SysNDD	not severe gene	Cardiovascular; Gastrointestinal; Neurologic	Hyperlipoproteinemia, type Ib, 207750 (3), Autosomal recessive	0.40164	0	0	0	0	0	0	0	0	0	0	0	0	0	0	0	0	100	100	100	100	100
191	APOE	apolipoprotein E	19q13.32	chr19	45409010	45412650	protein-coding gene	yes	OMIM: AR/AD, N/A; CGD: AR/AD	not in SysNDD	not severe gene	Cardiovascular; Gastrointestinal; Hematologic; Renal	Alzheimer disease 2, 104310 (3), Autosomal dominant; Sea-blue histiocyte disease, 269600 (3), Autosomal recessive; {?Alzheimer disease, protection against, due to APOE3-Christchurch}, 607822 (3), Autosomal dominant; {Coronary artery disease, severe, susceptibility to}, 617347 (3); Lipoprotein glomerulopathy, 611771 (3); {?Macular degeneration, age-related}, 603075 (3), Autosomal dominant; Hyperli…	0.0018685	0	0	0	0	0	0	0	0	0	0	0	0	0	0	0	0	100	100	100	99.64	95.5
192	APRT	adenine phosphoribosyltransferase	16q24.3	chr16	88875746	88878352	protein-coding gene	yes	OMIM: AR; CGD: AR	not in SysNDD	not severe gene	Biochemical; Musculoskeletal; Renal	Adenine phosphoribosyltransferase deficiency, 614723 (3), Autosomal recessive	5.4539E-13	0	0	0	0	0	0	0	0	0	0	0	0	0	0	0	0	100	100	100	100	100
193	APTX	aprataxin	9p21.1	chr9	32972603	33025166	protein-coding gene	yes	OMIM: AR; CGD: AR; DDG2P: AR	Definitive; Autosomal recessive inheritance	severe gene	Gastrointestinal; Neurologic	Ataxia, early-onset, with oculomotor apraxia and hypoalbuminemia, 208920 (3), Autosomal recessive	3.9924E-10	0	0	0	0	0	0	0	0	0	0	0	0	0	0	0	0	100	100	100	99.63	100
194	AQP2	aquaporin 2	12q13.12	chr12	50344523	50352664	protein-coding gene	yes	OMIM: AR/AD; CGD: AR/AD	not in SysNDD	severe gene	Endocrine; Renal	Diabetes insipidus, nephrogenic, 2, 125800 (3), Autosomal recessive, Autosomal dominant	2.4855E-06	0	0	0	0	0	0	0	0	0	0	0	0	0	0	0	0	100	100	100	97.58	100
195	AQP7	aquaporin 7	9p13.3	chr9	33383176	33402680	protein-coding gene	single database	OMIM: AR	not in SysNDD	not severe gene	Biochemical	[Glycerol quantitative trait locus], 614411 (3), Autosomal recessive	4.0504E-16	0	0	0	0	0	0	0	0	0	0	0	0	0	0	0	0	100	100	100	98.34	99.18
196	AR	androgen receptor	Xq12	chrX	66763873	66950461	protein-coding gene	yes, XL	OMIM: XLR/XLD; CGD: XL; DDG2P: XLR	not in SysNDD	not severe gene	Endocrine; Genitourinary; Neurologic; Oncologic	Androgen insensitivity, partial, with or without breast cancer, 312300 (3), X-linked recessive; {Prostate cancer, susceptibility to}, 176807 (3), Somatic mutation, Autosomal dominant; Androgen insensitivity, 300068 (3), X-linked recessive; Spinal and bulbar muscular atrophy of Kennedy, 313200 (3), X-linked recessive; Hypospadias 1, X-linked, 300633 (3), X-linked recessive	0.98837	0	0.14	0.14	0.14	0.14	0.14	0.14	0.14	0.14	0.14	0.14	0.14	0.14	0.14	0.14	0.29	100	100	100	99.43	98.99
197	ARFGEF2	ADP ribosylation factor guanine nucleotide exchange factor 2	20q13.13	chr20	47538426	47653230	protein-coding gene	yes	OMIM: AR; CGD: AR; DDG2P: AR	Definitive; Autosomal recessive inheritance	severe gene	Neurologic	Periventricular heterotopia with microcephaly, 608097 (3), Autosomal recessive	0.99993	0	0	0	0	0	0	0	0	0	0	0	0	0.14	0.14	0.14	0.14	100	100	100	100	99.96
198	ARG1	arginase 1	6q23.2	chr6	131894283	131905472	protein-coding gene	yes	OMIM: AR; CGD: AR; DDG2P: AR; ClinGen: AR	Limited; Autosomal recessive inheritance	severe gene	Biochemical; Neurologic	Argininemia, 207800 (3), Autosomal recessive	0.00035944	0	0	0	0	0	0	0	0	0	0	0	0	0	0	0	0	100	100	100	100	100
199	ARHGDIA	Rho GDP dissociation inhibitor alpha	17q25.3	chr17	79825596	79829282	protein-coding gene	yes	OMIM: AR; CGD: AR	not in SysNDD	not severe gene	Renal	Nephrotic syndrome, type 8, 615244 (3), Autosomal recessive	0.03642	0	0	0	0	0	0	0	0	0	0	0	0	0	0	0	0	100	100	100	100	99.97
200	ARHGEF1	Rho guanine nucleotide exchange factor 1	19q13.2	chr19	42387227	42434302	protein-coding gene	yes	OMIM: AR; CGD: AR; ClinGen: AR	not in SysNDD	not severe gene	Allergy/Immunology/Infectious; Oncologic	?Immunodeficiency 62, 618459 (3), Autosomal recessive	0.76754	0	0	0	0	0	0	0	0	0	0	0	0	0	0	0	0	100	100	100	92	95.71
201	ARHGEF18	Rho/Rac guanine nucleotide exchange factor 18	19p13.2	chr19	7459998	7537363	protein-coding gene	yes	OMIM: AR; CGD: AR	not in SysNDD	not severe gene	Ophthalmologic	Retinitis pigmentosa 78, 617433 (3), Autosomal recessive	0.0017747	0	0	0	0	0	0	0	0	0	0	0	0	0	0	0	0	100	100	100	95.31	98.05
202	ARHGEF2	Rho/Rac guanine nucleotide exchange factor 2	1q22	chr1	155916641	155976861	protein-coding gene	yes	OMIM: AR; CGD: AR	Limited; Autosomal recessive inheritance	not severe gene	Craniofacial; Neurologic; Ophthalmologic	?Neurodevelopmental disorder with midbrain and hindbrain malformations, 617523 (3), Autosomal recessive	1	0	0	0	0	0	0	0	0	0	0	0	0	0	0	0	0	100	100	100	99.15	100
203	ARHGEF6	Rac/Cdc42 guanine nucleotide exchange factor 6	Xq26.3	chrX	135747705	135864247	protein-coding gene	yes, XL	CGD: XL; DDG2P: XLR; ClinGen: XL	Limited; X-linked recessive inheritance	not severe gene	Neurologic	Mental retardation, X-linked 46	0.99998	0	0	0	0	0	0	0	0	0	0	0	0	0	0	0	0	97.55	97.55	100	98.08	97.71
204	ARHGEF9	Cdc42 guanine nucleotide exchange factor 9	Xq11.1	chrX	62854846	63029154	protein-coding gene	yes, XL	OMIM: XL; CGD: XL; DDG2P: XLD; ClinGen: XL	Definitive; X-linked inheritance	severe gene	Neurologic	Developmental and epileptic encephalopathy 8, 300607 (3), X-linked	0.9989	0	0	0	0	0	0	0	0	0	0	0	0	0	0	0	0	100	100	100	98.64	99.71
205	ARL13B	ADP ribosylation factor like GTPase 13B	3q11.1-q11.2	chr3	93698982	93774512	protein-coding gene	yes	OMIM: AR; CGD: AR; ClinGen: AR	Definitive; Autosomal recessive inheritance	severe gene	Neurologic; Ophthalmologic; Renal	Joubert syndrome 8, 612291 (3), Autosomal recessive	2.6559E-09	0	0.14	0.14	0.14	0.14	0.14	0.14	0.14	0.14	0.14	0.14	0.14	0.14	0.14	0.14	0.14	100	100	100	100	100
206	ARL14EP	ADP ribosylation factor like GTPase 14 effector protein	11p14.1	chr11	30344597	30359774	protein-coding gene	single database	DDG2P: AR	Limited; Autosomal recessive inheritance	not severe gene	Neurologic	AUTOSOMAL RECESSIVE MENTAL RETARDATION	0.37864	0	0	0	0	0	0	0	0	0	0	0	0	0	0	0	0	100	100	100	100	100
207	ARL2BP	ADP ribosylation factor like GTPase 2 binding protein	16q13	chr16	57279009	57287547	protein-coding gene	yes	OMIM: AR; CGD: AR; ClinGen: AR	not in SysNDD	not severe gene	Allergy/Immunology/Infectious; Audiologic/Otolaryngologic; Cardiovascular; Gastrointestinal; Ophthalmologic	Retinitis pigmentosa with or without situs inversus, 615434 (3), Autosomal recessive	0.000033482	0	0	0	0	0	0	0	0	0	0	0	0	0	0	0	0	100	100	100	98.89	99.81
208	ARL3	ADP ribosylation factor like GTPase 3	10q24.32	chr10	104433487	104474164	protein-coding gene	yes	OMIM: AR/AD; CGD: AR; DDG2P: AR	Definitive; Autosomal recessive inheritance	not severe gene	Craniofacial; Neurologic; Ophthalmologic; Renal	Retinitis pigmentosa 83, 618173 (3), Autosomal dominant; Joubert syndrome 35, 618161 (3), Autosomal recessive	0.0014071	0	0	0	0	0	0	0	0	0	0	0	0	0	0	0	0	100	100	100	100	100
209	ARL6	ADP ribosylation factor like GTPase 6	3q11.2	chr3	97483364	97520086	protein-coding gene	yes	OMIM: AR/Digenic_recessive; CGD: AR; DDG2P: AR	Definitive; Autosomal recessive inheritance	severe gene	Cardiovascular; Craniofacial; Endocrine; Gastrointestinal; Genitourinary; Musculoskeletal; Neurologic; Ophthalmologic; Renal	Retinitis pigmentosa 55, 613575 (3), Autosomal recessive; {Bardet-Biedl syndrome 1, modifier of}, 209900 (3), Autosomal recessive, Digenic recessive; Bardet-Biedl syndrome 3, 600151 (3), Autosomal recessive	0.01013	0	0	0	0	0	0	0	0	0	0	0	0	0	0	0	0	100	100	100	100	100
210	ARL6IP1	ADP ribosylation factor like GTPase 6 interacting protein 1	16p12.3	chr16	18802988	18813000	protein-coding gene	yes	OMIM: AR; CGD: AR	Limited; Autosomal recessive inheritance	not severe gene	Neurologic	?Spastic paraplegia 61, autosomal recessive, 615685 (3), Autosomal recessive	0.022339	0	0	0	0	0	0	0	0	0	0	0	0	0	0	0	0	100	100	100	97.2	100
211	ARMC2	armadillo repeat containing 2	6q21	chr6	109169618	109295675	protein-coding gene	yes	OMIM: AR; CGD: AR	not in SysNDD	not severe gene	Genitourinary	Spermatogenic failure 38, 618433 (3), Autosomal recessive	2.4785E-09	0	0	0	0	0	0	0	0	0	0	0	0	0.29	0.29	0.43	0.57	100	100	100	99.59	100
212	ARMC9	armadillo repeat containing 9	2q37.1	chr2	232063259	232239548	protein-coding gene	yes	OMIM: AR; CGD: AR; DDG2P: AR	Definitive; Autosomal recessive inheritance	not severe gene	Endocrine; Musculoskeletal; Neurologic; Ophthalmologic	Joubert syndrome 30, 617622 (3), Autosomal recessive	6.2032E-17	0	0	0	0	0	0	0	0	0	0	0	0	0	0	0.14	0.14	100	100	100	97	98.79
213	ARNT2	aryl hydrocarbon receptor nuclear translocator 2	15q25.1	chr15	80696691	80890278	protein-coding gene	yes	OMIM: AR; CGD: AR; DDG2P: AR	not in SysNDD	not severe gene	Craniofacial; Endocrine; Neurologic; Ophthalmologic; Renal	?Webb-Dattani syndrome, 615926 (3), Autosomal recessive	0.99142	0	0	0	0	0	0	0	0	0	0	0	0	0	0	0	0	100	100	100	99.55	97.63
214	ARPC1B	actin related protein 2/3 complex subunit 1B	7q22.1	chr7	98971871	98992437	protein-coding gene	yes	OMIM: AR; CGD: AR; ClinGen: AR	not in SysNDD	severe gene	Allergy/Immunology/Infectious; Hematologic	Immunodeficiency 71 with inflammatory disease and congenital thrombocytopenia, 617718 (3), Autosomal recessive	0.010999	0	0	0	0	0	0	0	0	0	0	0	0	0.14	0.14	0.14	0.29	100	100	100	91.95	100
215	ARR3	arrestin 3	Xq13.1	chrX	69488154	69501690	protein-coding gene	yes, XL	OMIM: XL; CGD: XL	not in SysNDD	not severe gene	Ophthalmologic	Myopia 26, X-linked, female-limited, 301010 (3), X-linked	0.10401	0	0	0	0	0	0	0	0	0	0	0	0	0	0	0.14	0.14	100	100	100	99.34	99.97
216	ARSA	arylsulfatase A	22q13.33	chr22	51061181	51066601	protein-coding gene	yes	OMIM: AR; CGD: AR; DDG2P: AR	Limited; Autosomal recessive inheritance	severe gene	Biochemical; Neurologic	Metachromatic leukodystrophy, 250100 (3), Autosomal recessive	1.0893E-11	0.14	0.43	0.43	0.43	0.43	0.43	0.43	0.43	0.43	0.43	0.43	0.43	0.43	0.43	0.43	0.43	100	100	100	100	100
217	ARSB	arylsulfatase B	5q14.1	chr5	78073031	78281910	protein-coding gene	yes	OMIM: AR; CGD: AR; DDG2P: AR	not in SysNDD	severe gene	Biochemical; Cardiovascular; Musculoskeletal; Ophthalmologic	Mucopolysaccharidosis type VI (Maroteaux-Lamy), 253200 (3), Autosomal recessive	7.0009E-09	0.14	0.14	0.14	0.14	0.14	0.14	0.14	0.14	0.14	0.14	0.14	0.14	0.14	0.29	0.29	0.43	100	100	100	98.6	97.72
218	ARSG	arylsulfatase G	17q24.2	chr17	66255322	66418872	protein-coding gene	single database	OMIM: AR	not in SysNDD	not severe gene	Audiologic/Otolaryngologic; Ophthalmologic	Usher syndrome, type IV, 618144 (3), Autosomal recessive	6.3682E-10	0	0	0	0	0	0	0	0.14	0.14	0.14	0.14	0.14	0.14	0.29	0.29	0.29	100	100	100	99.78	100
219	ARSL	arylsulfatase L	Xp22.33	chrX	2852672	2886351	protein-coding gene	yes, XL	OMIM: XLR; CGD: XL; DDG2P: XLR; ClinGen: XL	Definitive; X-linked inheritance	not severe gene	General; Craniofacial; Audiologic/Otolaryngologic; Ophthalmologic; Musculoskeletal; Genitourinary; Dermatologic; Neurologic	Chondrodysplasia punctata, X-linked recessive, 302950 (3), X-linked recessive	0.58982	0	0	0	0	0	0	0	0	0	0	0	0	0	0	0	0	99.5	99.5	100	97.94	99.36
220	ARV1	ARV1 homolog, fatty acid homeostasis modulator	1q42.2	chr1	231114726	231136341	protein-coding gene	yes	OMIM: AR; CGD: AR	Definitive; Autosomal recessive inheritance	severe gene	Neurologic	Developmental and epileptic encephalopathy 38, 617020 (3), Autosomal recessive	3.5867E-06	0	0	0	0	0	0	0	0	0	0	0	0	0.14	0.14	0.14	0.29	100	100	100	99.17	98.41
221	ARX	aristaless related homeobox	Xp21.3	chrX	25021810	25034537	protein-coding gene	yes, XL	OMIM: XLR; CGD: XL; DDG2P: XLR; ClinGen: XL	Definitive; X-linked inheritance; X-linked recessive inheritance	severe gene	Craniofacial; Genitourinary; Musculoskeletal; Neurologic; Ophthalmologic	Proud syndrome, 300004 (3), X-linked; Hydranencephaly with abnormal genitalia, 300215 (3), X-linked; Partington syndrome, 309510 (3), X-linked recessive; Developmental and epileptic encephalopathy 1, 308350 (3), X-linked recessive; Lissencephaly, X-linked 2, 300215 (3), X-linked; Intellectual developmental disorder, X-linked 29, 300419 (3), X-linked recessive	0.90814	0	0	0	0	0	0	0	0	0	0	0	0	0	0	0	0	97.95	97.95	98.28	84.7	70.14
222	ASAH1	N-acylsphingosine amidohydrolase 1	8p22	chr8	17913500	17942507	protein-coding gene	yes	OMIM: AR; CGD: AR; DDG2P: AR	Definitive; Autosomal recessive inheritance	severe gene	Biochemical; Musculoskeletal; Neurologic; Pulmonary	Spinal muscular atrophy with progressive myoclonic epilepsy, 159950 (3), Autosomal recessive; Farber lipogranulomatosis, 228000 (3), Autosomal recessive	1.2588E-12	0	0	0	0	0	0	0	0	0	0	0	0	0	0	0	0.14	100	100	100	100	100
223	ASCC1	activating signal cointegrator 1 complex subunit 1	10q22.1	chr10	73855789	73976892	protein-coding gene	yes	OMIM: AR, N/A; DDG2P: AR	Limited; Autosomal recessive inheritance	severe gene	Craniofacial; Dental; Cardiovascular; Pulmonary; Musculoskeletal; Obstetric; Gastrointestinal; Neurologic	Spinal muscular atrophy with congenital bone fractures 2, 616867 (3), Autosomal recessive; Barrett esophagus/esophageal adenocarcinoma, 614266 (3)	2.6051E-14	0	0	0	0	0	0	0	0	0	0	0	0	0	0	0	0	100	100	100	99.92	97.52
224	ASCC3	activating signal cointegrator 1 complex subunit 3	6q16.3	chr6	100956069	101329248	protein-coding gene	single database	DDG2P: AR	Limited; Autosomal recessive inheritance	not severe gene	Neurologic	AUTOSOMAL RECESSIVE MENTAL RETARDATION	1.1501E-20	0	0	0	0	0	0	0	0	0	0	0	0	0	0	0	0	99.83	99.83	100	100	100
225	ASCL1	achaete-scute family bHLH transcription factor 1	12q23.2	chr12	103351463	103354294	protein-coding gene	single database	DDG2P: AR	Limited; Autosomal recessive inheritance	not severe gene	Neurologic	Central hypoventilation syndrome, congenital (Haddad syndrome)	0.67692	0	0	0	0	0	0	0	0	0	0	0	0	0	0	0	0	100	100	100	100	98.44
226	ASL	argininosuccinate lyase	7q11.21	chr7	65540784	65558545	protein-coding gene	yes	OMIM: AR; CGD: AR; DDG2P: AR; ClinGen: AR	Definitive; Autosomal recessive inheritance	severe gene	Biochemical; Dermatologic; Neurologic	Argininosuccinic aciduria, 207900 (3), Autosomal recessive	8.5727E-10	0.86	1	1	1	1	1	1	1	1	1	1	1	1	1	1	1	100	100	100	100	100
227	ASNS	asparagine synthetase (glutamine-hydrolyzing)	7q21.3	chr7	97481429	97501854	protein-coding gene	yes	OMIM: AR; CGD: AR; DDG2P: AR; ClinGen: AR	Definitive; Autosomal recessive inheritance	severe gene	Biochemical; Neurologic	Asparagine synthetase deficiency, 615574 (3), Autosomal recessive	9.3611E-06	0	0	0	0	0	0	0	0	0	0	0	0	0	0	0	0	100	100	100	100	98.77
228	ASPA	aspartoacylase	17p13.2	chr17	3375667	3406713	protein-coding gene	yes	OMIM: AR; CGD: AR; DDG2P: AR; ClinGen: AR	Definitive; Autosomal recessive inheritance	severe gene	Neurologic; Ophthalmologic	Canavan disease, 271900 (3), Autosomal recessive	0.00041128	0.57	0.57	0.57	0.57	0.57	0.57	0.57	0.57	0.57	0.57	0.57	0.57	0.57	0.57	0.57	0.57	100	100	100	100	100
229	ASPH	aspartate beta-hydroxylase	8q12.3	chr8	62413114	62627199	protein-coding gene	yes	OMIM: AR; CGD: AR; DDG2P: AR	not in SysNDD	not severe gene	Craniofacial; Ophthalmologic	Traboulsi syndrome, 601552 (3), Autosomal recessive	6.6268E-15	0	0	0	0	0	0	0	0	0	0	0	0	0.43	0.43	0.43	0.86	99.91	99.91	100	99.86	99.67
230	ASPM	assembly factor for spindle microtubules	1q31.3	chr1	197053257	197115824	protein-coding gene	yes	OMIM: AR; CGD: AR; DDG2P: AR	Definitive; Autosomal recessive inheritance	severe gene	Neurologic	Microcephaly 5, primary, autosomal recessive, 608716 (3), Autosomal recessive	3.3502E-49	0.14	0.14	0.14	0.14	0.14	0.14	0.14	0.14	0.14	0.14	0.14	0.14	0.29	0.29	0.29	0.29	100	100	100	100	99.92
231	ASS1	argininosuccinate synthase 1	9q34.11	chr9	133320315	133376661	protein-coding gene	yes	OMIM: AR; CGD: AR; DDG2P: AR; ClinGen: AR	Limited; Autosomal recessive inheritance	severe gene	Biochemical; Gastrointestinal; Neurologic	Citrullinemia, 215700 (3), Autosomal recessive	1.5095E-09	0	0	0	0.14	0.14	0.14	0.14	0.14	0.14	0.14	0.14	0.14	0.14	0.14	0.14	0.14	100	100	100	99.71	100
232	ATAD1	ATPase family AAA domain containing 1	10q23.31	chr10	89511268	89601100	protein-coding gene	yes	OMIM: AR; CGD: AR	Limited; Autosomal recessive inheritance	severe gene	Neurologic	Hyperekplexia 4, 618011 (3), Autosomal recessive	0.0013367	0	0	0	0	0	0	0	0	0	0	0	0	0	0	0	0	100	100	100	100	100
233	ATAD3A	ATPase family AAA domain containing 3A	1p36.33	chr1	1447530	1470067	protein-coding gene	yes	OMIM: AR/AD; CGD: AR/AD; DDG2P: AR/AD	Definitive; Autosomal dominant inheritance; Autosomal recessive inheritance	not severe gene	Biochemical; Craniofacial; Musculoskeletal; Ophthalmologic; Neurologic	Harel-Yoon syndrome, 617183 (3), Autosomal recessive, Autosomal dominant; Pontocerebellar hypoplasia, hypotonia, and respiratory insufficiency syndrome, neonatal lethal, 618810 (3), Autosomal recessive	4.0861E-09	0	0	0	0	0	0	0	0	0	0	0	0	0	0	0	0	100	100	100	99.31	94.71
234	ATCAY	ATCAY kinesin light chain interacting caytaxin	19p13.3	chr19	3879861	3928077	protein-coding gene	yes	OMIM: AR; CGD: AR	Limited; Autosomal recessive inheritance	severe gene	Neurologic	Ataxia, cerebellar, Cayman type, 601238 (3), Autosomal recessive	0.62076	0	0	0	0	0	0	0	0	0	0	0	0	0	0	0	0	100	100	100	97.08	99.55
235	ATF6	activating transcription factor 6	1q23.3	chr1	161736083	161933860	protein-coding gene	yes	OMIM: AR; CGD: AR; ClinGen: AR	not in SysNDD	severe gene	Ophthalmologic	Achromatopsia 7, 616517 (3), Autosomal recessive	3.2333E-07	0	0.14	0.14	0.14	0.14	0.14	0.14	0.14	0.14	0.14	0.14	0.14	0.29	0.29	0.29	0.29	100	100	100	100	100
236	ATG5	autophagy related 5	6q21	chr6	106493297	106773666	protein-coding gene	single database	OMIM: AR	Limited; Autosomal dominant inheritance; Autosomal recessive inheritance	not severe gene	Ophthalmologic; Neurologic	?Spinocerebellar ataxia, autosomal recessive 25, 617584 (3), Autosomal recessive	0.97758	0	0	0	0	0	0	0	0	0	0	0	0	0	0	0	0	100	100	100	100	100
237	ATIC	5-aminoimidazole-4-carboxamide ribonucleotide formyltransferase/IMP cyclohydrolase	2q35	chr2	216176539	216214496	protein-coding gene	yes	OMIM: AR; CGD: AR; DDG2P: AR	Limited; Autosomal recessive inheritance	not severe gene	Biochemical; Dermatologic; Neurologic; Ophthalmologic	AICA-ribosiduria due to ATIC deficiency, 608688 (3), Autosomal recessive	3.0109E-19	0	0	0	0	0	0	0	0	0	0	0	0	0	0	0	0	100	100	100	97.94	96.73
238	ATM	ATM serine/threonine kinase	11q22.3	chr11	108093210	108239829	protein-coding gene	yes	OMIM: AR/AD, N/A; CGD: AR/AD; DDG2P: AR; ClinGen: AR/AD	Limited; Autosomal recessive inheritance	severe gene	Allergy/Immunology/Infectious; Neurologic; Oncologic; Ophthalmologic	Lymphoma, B-cell non-Hodgkin, somatic (3); Ataxia-telangiectasia, 208900 (3), Autosomal recessive; {Breast cancer, susceptibility to}, 114480 (3), Somatic mutation, Autosomal dominant; T-cell prolymphocytic leukemia, somatic (3); Lymphoma, mantle cell, somatic (3)	5.5884E-47	0.14	0.14	0.14	0.14	0.14	0.14	0.14	0.14	0.14	0.14	0.14	0.14	0.14	0.14	0.14	0.14	100	100	100	99.99	99.96
239	ATOH7	atonal bHLH transcription factor 7	10q21.3	chr10	69990380	69991860	protein-coding gene	yes	OMIM: AR; CGD: AR; DDG2P: AR	not in SysNDD	severe gene	Ophthalmologic	Persistent hyperplastic primary vitreous, autosomal recessive, 221900 (3), Autosomal recessive	0.050896	0	0	0	0	0	0	0.14	0.14	0.14	0.14	0.14	0.14	0.14	0.14	0.14	0.14	100	100	96.17	85.69	49.8
240	ATP11C	ATPase phospholipid transporting 11C	Xq27.1	chrX	138808504	139027435	protein-coding gene	yes, XL	OMIM: XLR; CGD: XL	not in SysNDD	not severe gene	Hematologic	?Hemolytic anemia, congenital, X-linked, 301015 (3), X-linked recessive	0.9997	0	0	0	0	0	0	0	0	0	0	0	0	0	0	0	0	100	100	99.56	99.78	99.68
241	ATP13A2	ATPase cation transporting 13A2	1p36.13	chr1	17312452	17338423	protein-coding gene	yes	OMIM: AR; CGD: AR; DDG2P: AR	not in SysNDD	severe gene	Neurologic	Spastic paraplegia 78, autosomal recessive, 617225 (3), Autosomal recessive; Kufor-Rakeb syndrome, 606693 (3), Autosomal recessive	8.9582E-09	0	0	0	0	0	0	0	0.14	0.14	0.14	0.14	0.14	0.29	0.29	0.43	0.43	100	100	100	95.77	98.19
242	ATP2A1	ATPase sarcoplasmic/endoplasmic reticulum Ca2+ transporting 1	16p11.2	chr16	28889725	28915830	protein-coding gene	yes	OMIM: AR; CGD: AR	Limited; Autosomal recessive inheritance	not severe gene	Musculoskeletal	Brody myopathy, 601003 (3), Autosomal recessive	1.5354E-14	0	0	0	0	0	0	0	0	0	0	0	0	0.14	0.14	0.14	0.14	100	100	100	99.72	100
243	ATP2B3	ATPase plasma membrane Ca2+ transporting 3	Xq28	chrX	152783133	152848397	protein-coding gene	yes, XL	OMIM: XLR; CGD: XL	Limited; X-linked inheritance	not severe gene	Neurologic	?Spinocerebellar ataxia, X-linked 1, 302500 (3), X-linked recessive	0.99945	0	0	0	0	0	0	0	0	0	0	0	0	0	0	0	0	100	100	100	95.27	99.38
244	ATP5F1A	ATP synthase F1 subunit alpha	18q21.1	chr18	43660213	43684300	protein-coding gene	yes	OMIM: AR; CGD: AR	Definitive; Autosomal dominant inheritance; Autosomal recessive inheritance	not severe gene	Biochemical; Cardiovascular; Musculoskeletal; Neurologic	?Mitochondrial complex V (ATP synthase) deficiency, nuclear type 4, 615228 (3), Autosomal recessive; ?Combined oxidative phosphorylation deficiency 22, 616045 (3), Autosomal recessive	0.99945	0	0	0	0	0	0	0	0	0	0	0	0	0	0	0	0	99.96	99.96	100	98.67	100
245	ATP5F1D	ATP synthase F1 subunit delta	19p13.3	chr19	1241744	1244825	protein-coding gene	yes	OMIM: AR; DDG2P: AR	Limited; Autosomal recessive inheritance	not severe gene	General; Cardiovascular; Musculoskeletal; Neurologic; Biochemical	Mitochondrial complex V (ATP synthase) deficiency, 618120 (3), Autosomal recessive	0.073813	0	0	0	0	0	0	0	0	0	0	0	0	0	0	0	0	100	100	100	100	87.42
246	ATP5F1E	ATP synthase F1 subunit epsilon	20q13.32	chr20	57600521	57607437	protein-coding gene	yes	OMIM: AR; CGD: AR	Definitive; Autosomal recessive inheritance	not severe gene	Biochemical; Neurologic	?Mitochondrial complex V (ATP synthase) deficiency, nuclear type 3, 614053 (3), Autosomal recessive	0.0088748	0	0	0	0	0	0	0	0	0	0	0	0	0	0	0	0	100	100	100	87.88	98.06
247	ATP5MK	ATP synthase membrane subunit k	10q24.33	chr10	105148797	105156223	protein-coding gene	yes	OMIM: AR; CGD: AR; ClinGen: AR	Limited; Autosomal recessive inheritance	not severe gene	Biochemical; Neurologic	Mitochondrial complex V (ATP synthase) deficiency, nuclear type 6, 618683 (3), Autosomal recessive	0.048038	0	0	0	0	0	0	0	0	0	0	0	0	0	0	0	0	100	100	100	99.16	100
248	ATP6AP1	ATPase H+ transporting accessory protein 1	Xq28	chrX	153656977	153664862	protein-coding gene	yes, XL	OMIM: XLR; CGD: XL	not in SysNDD	severe gene	Allergy/Immunology/Infectious; Audiologic/Otolaryngologic; Gastrointestinal; Neurologic	Immunodeficiency 47, 300972 (3), X-linked recessive	0.99079	0	0	0	0	0	0	0	0	0	0	0	0	0	0	0	0	100	100	100	97.48	98.94
249	ATP6AP2	ATPase H+ transporting accessory protein 2	Xp11.4	chrX	40438623	40466100	protein-coding gene	yes, XL	OMIM: XLR; CGD: XL; DDG2P: XLR; ClinGen: XL	Definitive; X-linked recessive inheritance	not severe gene	Musculoskeletal; Neurologic	Intellectual developmental disorder, X-linked, syndromic, Hedera type, 300423 (3), X-linked recessive; ?Parkinsonism with spasticity, X-linked, 300911 (3), X-linked recessive; Congenital disorder of glycosylation, type IIr, 301045 (3), X-linked recessive	0.87089	0	0	0	0	0	0	0	0	0	0	0	0	0	0	0	0	100	100	100	98.62	98.03
250	ATP6V0A2	ATPase H+ transporting V0 subunit a2	12q24.31	chr12	124196864	124246302	protein-coding gene	yes	OMIM: AR; CGD: AR	Definitive; Autosomal recessive inheritance	severe gene	Biochemical; Craniofacial; Dermatologic; Musculoskeletal; Neurologic	Wrinkly skin syndrome, 278250 (3), Autosomal recessive; Cutis laxa, autosomal recessive, type IIA, 219200 (3), Autosomal recessive	2.6314E-11	0	0.14	0.14	0.14	0.14	0.14	0.14	0.14	0.14	0.14	0.14	0.14	0.14	0.14	0.43	0.43	100	100	100	99.74	100
251	ATP6V0A4	ATPase H+ transporting V0 subunit a4	7q34	chr7	138391038	138484305	protein-coding gene	yes	OMIM: AR; CGD: AR	not in SysNDD	severe gene	Audiologic/Otolaryngologic; Renal	Distal renal tubular acidosis 3, with or without sensorineural hearing loss, 602722 (3), Autosomal recessive	2.1504E-20	0	0	0	0	0	0	0	0	0	0	0	0	0	0	0.14	0.14	100	100	100	99.76	100
252	ATP6V1A	ATPase H+ transporting V1 subunit A	3q13.31	chr3	113465865	113530903	protein-coding gene	yes	OMIM: AR/AD; CGD: AR; DDG2P: AR/AD	Definitive; Autosomal dominant inheritance; Autosomal recessive inheritance	not severe gene	Cardiovascular; Craniofacial; Dermatologic; Musculoskeletal; Neurologic; Ophthalmologic	Cutis laxa, autosomal recessive, type IID, 617403 (3), Autosomal recessive; Developmental and epileptic encephalopathy 93, 618012 (3), Autosomal dominant	0.86801	0	0	0	0	0	0	0	0	0	0	0	0	0	0	0	0	100	100	100	100	100
253	ATP6V1B1	ATPase H+ transporting V1 subunit B1	2p13.3	chr2	71162997	71192561	protein-coding gene	yes	OMIM: AR; CGD: AR; DDG2P: AR; ClinGen: AR	not in SysNDD	severe gene	Audiologic/Otolaryngologic; Renal	Distal renal tubular acidosis 2 with progressive sensorineural hearing loss, 267300 (3), Autosomal recessive	2.3997E-09	0	0	0	0	0	0	0	0.14	0.14	0.14	0.14	0.14	0.14	0.14	0.14	0.14	100	100	100	99.5	100
254	ATP6V1E1	ATPase H+ transporting V1 subunit E1	22q11.21	chr22	18074901	18111584	protein-coding gene	yes	OMIM: AR; CGD: AR; DDG2P: AR	not in SysNDD	not severe gene	Cardiovascular; Craniofacial; Dermatologic; Musculoskeletal	Cutis laxa, autosomal recessive, type IIC, 617402 (3), Autosomal recessive	0.528	0	0	0	0	0	0	0	0	0	0	0	0	0	0	0	0	100	100	100	100	99.8
255	ATP7A	ATPase copper transporting alpha	Xq21.1	chrX	77166152	77305892	protein-coding gene	yes, XL	OMIM: XLR; CGD: XL; DDG2P: XLR; ClinGen: XL	Definitive; X-linked recessive inheritance	severe gene	Biochemical; Cardiovascular; Dermatologic; Gastrointestinal; Genitourinary; Musculoskeletal; Neurologic; Renal	Occipital horn syndrome, 304150 (3), X-linked recessive; Spinal muscular atrophy, distal, X-linked 3, 300489 (3), X-linked recessive; Menkes disease, 309400 (3), X-linked recessive	0.99983	0	0.14	0.14	0.14	0.14	0.14	0.14	0.14	0.14	0.14	0.14	0.14	0.14	0.14	0.14	0.14	100	100	100	99.91	99.34
256	ATP7B	ATPase copper transporting beta	13q14.3	chr13	52504571	52586261	protein-coding gene	yes	OMIM: AR; CGD: AR; ClinGen: AR	not in SysNDD	severe gene	Biochemical; Gastrointestinal; Neurologic; Ophthalmologic	Wilson disease, 277900 (3), Autosomal recessive	4.8001E-30	1	1.14	1.14	1.43	1.43	1.43	1.43	1.43	1.43	1.43	1.43	1.43	1.71	1.71	1.71	1.71	100	100	100	99.98	100
257	ATP8A2	ATPase phospholipid transporting 8A2	13q12.13	chr13	25946208	26599989	protein-coding gene	yes	OMIM: AR; CGD: AR; DDG2P: AR	Definitive; Autosomal recessive inheritance	severe gene	Neurologic	?Cerebellar ataxia, mental retardation, and dysequilibrium syndrome 4, 615268 (3), Autosomal recessive	1.2026E-12	0	0	0	0	0	0	0	0	0	0	0	0	0.14	0.14	0.29	0.29	100	100	100	98.88	99.94
258	ATP8B1	ATPase phospholipid transporting 8B1	18q21.31	chr18	55313657	55470333	protein-coding gene	yes	OMIM: AR/AD; CGD: AR/AD; DDG2P: AR	not in SysNDD	severe gene	Gastrointestinal; Obstetric	Cholestasis, progressive familial intrahepatic 1, 211600 (3), Autosomal recessive; Cholestasis, intrahepatic, of pregnancy, 1, 147480 (3), Autosomal dominant; Cholestasis, benign recurrent intrahepatic, 243300 (3), Autosomal recessive	2.7666E-10	0	0	0	0	0	0	0	0	0	0	0	0	0	0	0.14	0.14	100	100	100	97.19	100
259	ATPAF2	ATP synthase mitochondrial F1 complex assembly factor 2	17p11.2	chr17	17880722	17942523	protein-coding gene	yes	OMIM: AR; CGD: AR	Limited; Autosomal recessive inheritance	not severe gene	Biochemical; Cardiovascular; Musculoskeletal; Neurologic	?Mitochondrial complex V (ATP synthase) deficiency, nuclear type 1, 604273 (3), Autosomal recessive	2.2116E-09	0	0	0	0	0	0	0	0	0	0	0	0	0	0	0	0	100	100	100	100	100
260	ATR	ATR serine/threonine kinase	3q23	chr3	142168076	142297668	protein-coding gene	yes	OMIM: AR/AD; CGD: AR/AD; DDG2P: AR	Definitive; Autosomal recessive inheritance	severe gene	Craniofacial; Dental; Dermatologic; Musculoskeletal; Neurologic; Oncologic	Seckel syndrome 1, 210600 (3), Autosomal recessive; ?Cutaneous telangiectasia and cancer syndrome, familial, 614564 (3), Autosomal dominant	3.5177E-09	0	0	0	0	0	0	0	0	0	0	0	0	0	0	0	0	100	100	100	99.84	99.93
261	ATRX	ATRX chromatin remodeler	Xq21.1	chrX	76760355	77041755	protein-coding gene	yes, XL	OMIM: XLR/XLD, N/A; CGD: XL; DDG2P: XLR; ClinGen: XL	Definitive; X-linked recessive inheritance	severe gene	Craniofacial; Genitourinary; Hematologic; Musculoskeletal; Neurologic; Renal	Alpha-thalassemia/mental retardation syndrome, 301040 (3), X-linked dominant; Alpha-thalassemia myelodysplasia syndrome, somatic, 300448 (3); Mental retardation-hypotonic facies syndrome, X-linked, 309580 (3), X-linked recessive	1	0	0.14	0.14	0.14	0.14	0.14	0.14	0.14	0.14	0.14	0.14	0.14	0.14	0.14	0.14	0.29	100	100	100	99.35	99.95
262	AUH	AU RNA binding methylglutaconyl-CoA hydratase	9q22.31	chr9	93976096	94124195	protein-coding gene	yes	OMIM: AR; CGD: AR; DDG2P: AR; ClinGen: AR	Definitive; Autosomal recessive inheritance	severe gene	Biochemical; Neurologic	3-methylglutaconic aciduria, type I, 250950 (3), Autosomal recessive	0.000008024	0	0	0	0	0	0	0	0	0	0	0	0	0	0	0	0	100	100	100	100	89.69
263	AURKC	aurora kinase C	19q13.43	chr19	57742169	57746916	protein-coding gene	yes	OMIM: AR; CGD: AR	not in SysNDD	not severe gene	Genitourinary	Spermatogenic failure 5, 243060 (3), Autosomal recessive	0.077907	0	0	0	0	0	0	0	0	0	0	0	0	0	0	0	0	100	100	100	99.42	100
264	AVIL	advillin	12q14.1	chr12	58191158	58212487	protein-coding gene	yes	OMIM: AR; CGD: AR	not in SysNDD	not severe gene	Renal	Nephrotic syndrome, type 21, 618594 (3), Autosomal recessive	1.6972E-13	0	0	0	0	0	0	0	0.14	0.14	0.14	0.14	0.14	0.14	0.14	0.29	0.29	100	100	100	99.9	100
265	AVPR2	arginine vasopressin receptor 2	Xq28	chrX	153167984	153172620	protein-coding gene	yes, XL	OMIM: XLR; CGD: XL	Limited; X-linked inheritance	not severe gene	Endocrine; Renal	Diabetes insipidus, nephrogenic, 1, 304800 (3), X-linked recessive; Nephrogenic syndrome of inappropriate antidiuresis, 300539 (3), X-linked recessive	0.55589	0	0	0	0	0	0	0	0	0	0	0	0	0	0	0	0	100	100	100	96.37	95.58
266	B2M	beta-2-microglobulin	15q21.1	chr15	45003674	45011075	protein-coding gene	yes	OMIM: AR/AD; CGD: AR	not in SysNDD	not severe gene	Allergy/Immunology/Infectious; Cardiovascular; Gastrointestinal; Neurologic; Renal	?Amyloidosis, familial visceral, 105200 (3), Autosomal dominant; Immunodeficiency 43, 241600 (3), Autosomal recessive	0.56167	0	0	0	0	0	0	0	0	0	0	0	0	0	0	0	0	100	100	100	100	100
267	B3GALNT2	beta-1,3-N-acetylgalactosaminyltransferase 2	1q42.3	chr1	235613237	235667781	protein-coding gene	yes	OMIM: AR; CGD: AR; DDG2P: AR	Definitive; Autosomal recessive inheritance	severe gene	Cardiovascular; Musculoskeletal; Neurologic; Ophthalmologic	Muscular dystrophy-dystroglycanopathy (congenital with brain and eye anomalies, type A, 11, 615181 (3), Autosomal recessive	2.8116E-07	0	0	0	0	0	0	0	0	0	0	0	0	0	0	0	0	100	100	100	100	99
268	B3GALT6	beta-1,3-galactosyltransferase 6	1p36.33	chr1	1167644	1170421	protein-coding gene	yes	OMIM: AR; CGD: AR; DDG2P: AR	Definitive; Autosomal recessive inheritance	severe gene	Craniofacial; Musculoskeletal	Ehlers-Danlos syndrome, spondylodysplastic type, 2, 615349 (3), Autosomal recessive; Spondyloepimetaphyseal dysplasia with joint laxity, type 1, with or without fractures, 271640 (3), Autosomal recessive; Al-Gazali syndrome, 609465 (3), Autosomal recessive	0.022667	0	0	0	0	0	0	0	0	0	0	0	0	0	0	0	0.14	99.6	99.6	89.15	82.88	52.74
269	B3GAT3	beta-1,3-glucuronyltransferase 3	11q12.3	chr11	62382767	62389647	protein-coding gene	yes	OMIM: AR; CGD: AR; DDG2P: AR	Definitive; Autosomal recessive inheritance	severe gene	Cardiovascular; Craniofacial; Musculoskeletal	Multiple joint dislocations, short stature, craniofacial dysmorphism, with or without congenital heart defects, 245600 (3), Autosomal recessive	2.7099E-08	0	0	0	0	0	0	0	0	0	0	0	0	0	0	0	0	100	100	100	100	95.56
270	B3GLCT	beta 3-glucosyltransferase	13q12.3	chr13	31774072	31906413	protein-coding gene	yes	OMIM: AR; CGD: AR	Definitive; Autosomal recessive inheritance	severe gene	Craniofacial; Musculoskeletal; Neurologic; Ophthalmologic	Peters-plus syndrome, 261540 (3), Autosomal recessive	7.1449E-17	0	0	0	0	0	0	0	0	0	0	0	0	0	0	0.14	0.14	100	100	100	96.55	93.75
271	B4GALNT1	beta-1,4-N-acetyl-galactosaminyltransferase 1	12q13.3	chr12	58017192	58027138	protein-coding gene	yes	OMIM: AR; CGD: AR	Definitive; Autosomal recessive inheritance	severe gene	Neurologic	Spastic paraplegia 26, autosomal recessive, 609195 (3), Autosomal recessive	0.000039259	0	0.14	0.14	0.14	0.14	0.14	0.14	0.14	0.14	0.14	0.14	0.14	0.14	0.14	0.14	0.14	100	100	100	97.16	100
272	B4GALT1	beta-1,4-galactosyltransferase 1	9p21.1	chr9	33104079	33167354	protein-coding gene	yes	OMIM: AR; CGD: AR; DDG2P: AR	Definitive; Autosomal recessive inheritance	not severe gene	Biochemical; Hematologic; Musculoskeletal; Neurologic	Congenital disorder of glycosylation, type IId, 607091 (3), Autosomal recessive	0.037435	0	0	0	0	0	0	0	0	0	0	0	0	0	0.14	0.14	0.14	100	100	100	98.45	100
273	B4GALT7	beta-1,4-galactosyltransferase 7	5q35.3	chr5	177027100	177037348	protein-coding gene	yes	OMIM: AR; CGD: AR; DDG2P: AR	Definitive; Autosomal recessive inheritance	severe gene	Craniofacial; Dermatologic; Musculoskeletal; Neurologic	Ehlers-Danlos syndrome, spondylodysplastic type, 1, 130070 (3), Autosomal recessive	0.00011304	0	0	0	0	0	0	0	0	0	0	0	0	0	0	0	0	100	100	100	99.61	94.77
274	B4GAT1	beta-1,4-glucuronyltransferase 1	11q13.2	chr11	66112842	66115163	protein-coding gene	yes	OMIM: AR; CGD: AR	Limited; Autosomal recessive inheritance	not severe gene	Musculoskeletal; Neurologic; Ophthalmologic	Muscular dystrophy-dystroglycanopathy (congenital with brain and eye anomalies), type A, 13, 615287 (3), Autosomal recessive	N/A	0	0	0	0	0	0	0	0	0	0	0	0	0	0	0	0	100	100	100	98.61	100
275	B9D1	B9 domain containing 1	17p11.2	chr17	19240866	19281506	protein-coding gene	yes	OMIM: AR; CGD: AR; DDG2P: AR	Definitive; Autosomal recessive inheritance	not severe gene	Craniofacial; Genitourinary; Musculoskeletal; Neurologic; Renal	?Meckel syndrome 9, 614209 (3), Autosomal recessive; Joubert syndrome 27, 617120 (3), Autosomal recessive	0.0028034	0	0	0	0	0	0	0	0	0	0	0	0	0	0	0	0	100	100	100	97.84	99.27
276	B9D2	B9 domain containing 2	19q13.2	chr19	41860325	41870078	protein-coding gene	yes	OMIM: AR; CGD: AR	not in SysNDD	not severe gene	Gastrointestinal; Musculoskeletal; Neurologic; Renal	?Meckel syndrome 10, 614175 (3), Autosomal recessive; Joubert syndrome 34, 614175 (3), Autosomal recessive	0.000052557	0	0	0	0	0	0	0	0	0	0	0	0	0	0	0	0	100	100	100	95.9	100
277	BAAT	bile acid-CoA:amino acid N-acyltransferase	9q31.1	chr9	104122698	104145801	protein-coding gene	yes	OMIM: AR; CGD: AR	not in SysNDD	not severe gene	Gastrointestinal	Bile acid conjugation defect 1, 619232 (3), Autosomal recessive	7.8651E-08	0	0	0	0	0	0	0	0	0	0	0	0	0	0	0	0	100	100	100	100	100
278	BANF1	BAF nuclear assembly factor 1	11q13.1	chr11	65769549	65771620	protein-coding gene	yes	OMIM: AR; CGD: AR; DDG2P: AR	not in SysNDD	not severe gene	Cardiovascular; Craniofacial; Dermatologic; Musculoskeletal	Nestor-Guillermo progeria syndrome, 614008 (3), Autosomal recessive	0.6518	0	0	0	0	0	0	0	0	0	0	0	0	0	0	0	0	100	100	100	100	100
279	BBIP1	BBSome interacting protein 1	10q25.2	chr10	112658487	112679032	protein-coding gene	yes	OMIM: AR; CGD: AR	Limited; Autosomal recessive inheritance	not severe gene	Gastrointestinal; Endocrine; Musculoskeletal; Neurologic; Ophthalmologic; Renal	?Bardet-Biedl syndrome 18, 615995 (3), Autosomal recessive	0.004174	0	0	0	0	0	0	0	0	0	0	0	0	0.14	0.14	0.29	0.29	100	100	100	99.22	98.09
280	BBS1	Bardet-Biedl syndrome 1	11q13.2	chr11	66278076	66301098	protein-coding gene	yes	OMIM: AR/Digenic_recessive; CGD: AR; DDG2P: AR	Definitive; Autosomal recessive inheritance	severe gene	Cardiovascular; Craniofacial; Gastrointestinal; Genitourinary; Endocrine; Musculoskeletal; Neurologic; Ophthalmologic; Renal	Bardet-Biedl syndrome 1, 209900 (3), Autosomal recessive, Digenic recessive	3.4063E-12	0.43	0.43	0.43	0.43	0.43	0.43	0.43	0.43	0.43	0.43	0.43	0.43	0.57	0.57	0.71	0.71	100	100	100	93.82	95.68
281	BBS10	Bardet-Biedl syndrome 10	12q21.2	chr12	76738253	76742222	protein-coding gene	yes	OMIM: AR; CGD: AR; DDG2P: AR	Definitive; Autosomal recessive inheritance	severe gene	Cardiovascular; Craniofacial; Gastrointestinal; Genitourinary; Endocrine; Musculoskeletal; Neurologic; Ophthalmologic; Renal	Bardet-Biedl syndrome 10, 615987 (3), Autosomal recessive	1.7467E-12	0	0.14	0.14	0.14	0.14	0.14	0.14	0.14	0.14	0.14	0.14	0.14	0.14	0.14	0.14	0.14	100	100	100	99.62	100
282	BBS12	Bardet-Biedl syndrome 12	4q27	chr4	123653856	123666098	protein-coding gene	yes	OMIM: AR; CGD: AR; DDG2P: AR	Definitive; Autosomal recessive inheritance	severe gene	Cardiovascular; Craniofacial; Gastrointestinal; Genitourinary; Endocrine; Musculoskeletal; Neurologic; Ophthalmologic; Renal	Bardet-Biedl syndrome 12, 615989 (3), Autosomal recessive	2.3352E-07	0.29	0.29	0.29	0.29	0.29	0.29	0.29	0.29	0.29	0.29	0.29	0.29	0.29	0.29	0.29	0.29	100	100	100	100	100
283	BBS2	Bardet-Biedl syndrome 2	16q13	chr16	56500747	56554195	protein-coding gene	yes	OMIM: AR; CGD: AR; DDG2P: AR	Definitive; Autosomal recessive inheritance	severe gene	Cardiovascular; Craniofacial; Gastrointestinal; Genitourinary; Endocrine; Musculoskeletal; Neurologic; Ophthalmologic; Renal	Retinitis pigmentosa 74, 616562 (3), Autosomal recessive; Bardet-Biedl syndrome 2, 615981 (3), Autosomal recessive	1.0328E-17	0	0	0	0.14	0.14	0.14	0.14	0.14	0.14	0.14	0.14	0.14	0.14	0.14	0.14	0.14	100	100	100	99.95	99.79
284	BBS4	Bardet-Biedl syndrome 4	15q24.1	chr15	72978519	73030817	protein-coding gene	yes	OMIM: AR; CGD: AR; DDG2P: AR	Definitive; Autosomal recessive inheritance	severe gene	Cardiovascular; Craniofacial; Gastrointestinal; Genitourinary; Endocrine; Musculoskeletal; Neurologic; Ophthalmologic; Renal	Bardet-Biedl syndrome 4, 615982 (3), Autosomal recessive	1.4549E-16	0	0	0	0	0	0	0	0	0	0	0	0	0	0	0	0.14	100	100	100	100	99.96
285	BBS5	Bardet-Biedl syndrome 5	2q31.1	chr2	170335687	170363165	protein-coding gene	yes	OMIM: AR; CGD: AR; DDG2P: AR	Definitive; Autosomal recessive inheritance	severe gene	Cardiovascular; Craniofacial; Gastrointestinal; Genitourinary; Endocrine; Musculoskeletal; Neurologic; Ophthalmologic; Renal	Bardet-Biedl syndrome 5, 615983 (3), Autosomal recessive	4.8446E-06	0	0	0.14	0.14	0.14	0.14	0.14	0.14	0.14	0.14	0.14	0.14	0.29	0.43	0.43	0.43	100	100	100	100	100
286	BBS7	Bardet-Biedl syndrome 7	4q27	chr4	122745594	122791652	protein-coding gene	yes	OMIM: AR; CGD: AR; DDG2P: AR	Definitive; Autosomal recessive inheritance	severe gene	Cardiovascular; Craniofacial; Gastrointestinal; Genitourinary; Endocrine; Musculoskeletal; Neurologic; Ophthalmologic; Renal	Bardet-Biedl syndrome 7, 615984 (3), Autosomal recessive	7.0515E-09	0.14	0.14	0.14	0.14	0.14	0.14	0.14	0.14	0.14	0.14	0.14	0.14	0.14	0.14	0.14	0.14	100	100	100	100	100
287	BBS9	Bardet-Biedl syndrome 9	7p14.3	chr7	33168855	33645680	protein-coding gene	yes	OMIM: AR; CGD: AR; DDG2P: AR	Definitive; Autosomal recessive inheritance	severe gene	Cardiovascular; Craniofacial; Gastrointestinal; Genitourinary; Endocrine; Musculoskeletal; Neurologic; Ophthalmologic; Renal	Bardet-Biedl syndrome 9, 615986 (3), Autosomal recessive	4.2117E-17	0	0	0	0	0	0	0	0	0	0	0	0	0	0	0	0	100	100	100	97.16	99.47
288	BCAM	basal cell adhesion molecule (Lutheran blood group)	19q13.32	chr19	45312315	45324678	protein-coding gene	single database	OMIM: AR, N/A	not in SysNDD	not severe gene	Hematologic; Biochemical	[Blood group, Lutheran system], 111200 (3); [Blood group, Auberger system], 111200 (3); [Blood group, Lutheran null], 247420 (3), Autosomal recessive	1.1032E-08	0	0	0	0	0	0	0	0	0	0	0	0	0	0	0	0	100	100	100	97.65	98.58
289	BCAP31	B cell receptor associated protein 31	Xq28	chrX	152965946	152990201	protein-coding gene	yes, XL	OMIM: XLR; CGD: XL; DDG2P: XLR	Definitive; X-linked inheritance	not severe gene	Audiologic/Otolaryngologic; Craniofacial; Neurologic	Deafness, dystonia, and cerebral hypomyelination, 300475 (3), X-linked recessive	0.43366	0	0	0	0	0	0	0	0	0	0	0	0	0	0	0	0	100	100	100	98.83	98.56
290	BCAT2	branched chain amino acid transaminase 2	19q13.33	chr19	49298318	49314286	protein-coding gene	yes	OMIM: AR; CGD: AR; ClinGen: AR	Limited; Autosomal recessive inheritance	not severe gene	Biochemical	?Hypervalinemia or hyperleucine-isoleucinemia, 618850 (3), Autosomal recessive	2.826E-12	0	0	0	0	0	0	0	0	0	0	0	0	0.14	0.29	0.29	0.29	100	100	100	98.21	100
291	BCHE	butyrylcholinesterase	3q26.1	chr3	165490691	165555260	protein-coding gene	yes	OMIM: AR; CGD: AR	Limited; Autosomal recessive inheritance	not severe gene	Biochemical	Butyrylcholinesterase deficiency, 617936 (3), Autosomal recessive; {Apnea, postanesthetic, susceptibility to, due to BCHE deficiency}, 617936 (3), Autosomal recessive	1.0643E-13	0.29	0.29	4.43	4.43	4.43	4.43	4.43	4.43	4.43	4.43	4.43	4.43	4.43	4.43	4.43	4.43	100	100	100	100	100
292	BCKDHA	branched chain keto acid dehydrogenase E1 subunit alpha	19q13.2	chr19	41903364	41930910	protein-coding gene	yes	OMIM: AR; CGD: AR; DDG2P: AR; ClinGen: AR	Definitive; Autosomal recessive inheritance	severe gene	Biochemical; Neurologic	Maple syrup urine disease, type Ia, 248600 (3), Autosomal recessive	9.8243E-09	0	0.14	0.14	0.14	0.14	0.14	0.14	0.14	0.14	0.14	0.14	0.14	0.14	0.14	0.14	0.14	100	100	100	98.29	100
293	BCKDHB	branched chain keto acid dehydrogenase E1 subunit beta	6q14.1	chr6	80816363	81055987	protein-coding gene	yes	OMIM: AR; CGD: AR; DDG2P: AR; ClinGen: AR	Definitive; Autosomal recessive inheritance	severe gene	Biochemical; Neurologic	Maple syrup urine disease, type Ib, 248600 (3), Autosomal recessive	4.3112E-09	0	0	0	0	0	0	0	0	0	0	0	0	0	0	0	0	100	100	100	100	100
294	BCKDK	branched chain keto acid dehydrogenase kinase	16p11.2	chr16	31117427	31124112	protein-coding gene	conflicting	OMIM: N/A; CGD: AR; ClinGen: AR	Definitive; Autosomal recessive inheritance	severe gene	Biochemical; Neurologic	Branched-chain keto acid dehydrogenase kinase deficiency, 614923 (3)	0.000056598	0	0	0	0	0	0	0	0	0	0	0	0	0.14	0.14	0.14	0.14	100	100	100	100	100
295	BCL10	BCL10 immune signaling adaptor	1p22.3	chr1	85731930	85742773	protein-coding gene	yes	OMIM: AR, N/A; CGD: AR	not in SysNDD	not severe gene	Allergy/Immunology/Infectious	{Lymphoma, follicular, somatic}, 605027 (3); ?Immunodeficiency 37, 616098 (3), Autosomal recessive; {Sezary syndrome, somatic} (3); {Male germ cell tumor, somatic}, 273300 (3); Lymphoma, MALT, somatic, 137245 (3); {Mesothelioma, somatic}, 156240 (3)	0.33709	0	0	0	0	0	0	0	0.14	0.14	0.14	0.14	0.14	0.14	0.14	0.14	0.14	100	100	100	98.14	100
296	BCOR	BCL6 corepressor	Xp11.4	chrX	39909067	40036582	protein-coding gene	yes, XL	OMIM: XLD; CGD: XL; DDG2P: XLD; ClinGen: XL	Definitive; X-linked recessive inheritance	not severe gene	Cardiovascular; Craniofacial; Dental; Gastrointestinal; Genitourinary; Ophthalmologic; Musculoskeletal; Renal	Microphthalmia, syndromic 2, 300166 (3), X-linked dominant	1	0	0	0	0	0	0	0	0	0	0	0	0	0	0	0	0	100	100	100	98.82	99
297	BCORL1	BCL6 corepressor like 1	Xq26.1	chrX	129115082	129192058	protein-coding gene	yes, XL	OMIM: XLR; CGD: XL; DDG2P: XLR	Definitive; X-linked inheritance	not severe gene	Craniofacial; Musculoskeletal; Neurologic	Shukla-Vernon syndrome, 301029 (3), X-linked recessive	0.99999	0	0	0	0	0	0	0	0	0	0	0	0	0	0	0	0	100	100	100	95.07	98.57
298	BCS1L	BCS1 homolog, ubiquinol-cytochrome c reductase complex chaperone	2q35	chr2	219523486	219528166	protein-coding gene	yes	OMIM: AR; CGD: AR; DDG2P: AR; ClinGen: AR	Definitive; Autosomal recessive inheritance	severe gene	Audiologic/Otolaryngologic; Biochemical; Dermatologic; Gastrointestinal; Genitourinary; Neurologic; Ophthalmologic; Renal	GRACILE syndrome, 603358 (3), Autosomal recessive; Mitochondrial complex III deficiency, nuclear type 1, 124000 (3), Autosomal recessive; Bjornstad syndrome, 262000 (3), Autosomal recessive	4.6972E-13	0	0	0	0	0	0.14	0.14	0.14	0.14	0.14	0.14	0.14	0.14	0.14	0.14	0.14	100	100	100	100	100
299	BDP1	B double prime 1, subunit of RNA polymerase III transcription initiation factor IIIB	5q13.2	chr5	70751441	70863647	protein-coding gene	yes	OMIM: AR; CGD: AR; ClinGen: AR	not in SysNDD	not severe gene	Audiologic/Otolaryngologic	?Deafness, autosomal recessive 112, 618257 (3), Autosomal recessive	1.3294E-21	0	0	0	0	0	0	0	0	0	0	0	0	0.14	0.14	0.71	1	100	100	100	99.84	99.91
300	BEST1	bestrophin 1	11q12.3	chr11	61717292	61732987	protein-coding gene	single database	OMIM: AR/AD, N/A	not in SysNDD	not severe gene	Ophthalmologic	Macular dystrophy, vitelliform, 2, 153700 (3), Autosomal dominant; ?Microcornea, rod-cone dystrophy, cataract, and posterior staphyloma 2, 193220 (3), Autosomal dominant; Retinitis pigmentosa-50, 613194 (3); Retinitis pigmentosa, concentric, 613194 (3); Vitreoretinochoroidopathy, 193220 (3), Autosomal dominant; Bestrophinopathy, autosomal recessive, 611809 (3)	1.8214E-12	0	0	0	0	0	0	0	0	0	0	0	0	0.14	0.14	0.14	0.14	100	100	100	99.11	99.38
301	BFSP1	beaded filament structural protein 1	20p12.1	chr20	17474549	17549865	protein-coding gene	yes	OMIM: AR/AD; CGD: AR	not in SysNDD	not severe gene	Ophthalmologic	Cataract 33, multiple types, 611391 (3), Autosomal recessive, Autosomal dominant	1.8463E-07	0	0	0	0	0	0	0	0	0	0	0	0	0	0	0	0	100	100	100	99.75	92.84
302	BGN	biglycan	Xq28	chrX	152760396	152775012	protein-coding gene	yes, XL	OMIM: XLR; CGD: XL; DDG2P: XLR; ClinGen: XL (wrongly annotaed as AD, per 23 July 2021)	not in SysNDD	severe gene	Cardiovascular; Craniofacial; Musculoskeletal; Neurologic	Meester-Loeys syndrome, 300989 (3), X-linked; Spondyloepimetaphyseal dysplasia, X-linked, 300106 (3), X-linked recessive	0.45229	0	0	0	0	0	0	0	0	0	0	0	0	0	0	0	0	100	100	100	99.72	100
303	BHLHA9	basic helix-loop-helix family member a9	17p13.3	chr17	1173852	1174754	protein-coding gene	yes	OMIM: AR; CGD: AR; DDG2P: AR/AD	not in SysNDD	not severe gene	Musculoskeletal	?Camptosynpolydactyly, complex, 607539 (3), Autosomal recessive; Syndactyly, mesoaxial synostotic, with phalangeal reduction, 609432 (3), Autosomal recessive	0.2959	0	0	0	0	0	0	0	0	0	0	0	0	0	0	0	0	100	100	100	92.17	58.5
304	BIN1	bridging integrator 1	2q14.3	chr2	127805602	127864931	protein-coding gene	conflicting	OMIM: AR; CGD: AR; DDG2P: AR; ClinGen: SD	not in SysNDD	severe gene	Musculoskeletal	Centronuclear myopathy 2, 255200 (3), Autosomal recessive	0.77822	0	0	0	0	0	0	0	0	0	0	0	0	0.14	0.14	0.14	0.14	100	100	100	98.89	99.76
305	BLM	BLM RecQ like helicase	15q26.1	chr15	91260557	91359395	protein-coding gene	yes	OMIM: AR; CGD: AR; DDG2P: AR; ClinGen: AR	Definitive; Autosomal recessive inheritance	severe gene	Allergy/Immunology/Infectious; Dermatologic; Endocrine; Gastrointestinal; Musculoskeletal; Neurologic; Oncologic; Pulmonary	Bloom syndrome, 210900 (3), Autosomal recessive	1.5376E-15	0	0.29	0.29	0.29	0.29	0.29	0.29	0.29	0.29	0.29	0.29	0.29	0.29	0.29	0.29	0.29	100	100	100	100	100
306	BLNK	B cell linker	10q24.1	chr10	97951457	98031344	protein-coding gene	yes	OMIM: AR; CGD: AR; ClinGen: AR	not in SysNDD	not severe gene	Allergy/Immunology/Infectious	?Agammaglobulinemia 4, 613502 (3), Autosomal recessive	0.61083	0	0	0	0	0	0	0	0	0	0	0	0	0	0	0	0	100	100	100	99.01	99.97
307	BLOC1S3	biogenesis of lysosomal organelles complex 1 subunit 3	19q13.32	chr19	45682002	45685059	protein-coding gene	yes	OMIM: AR; CGD: AR; ClinGen: AR	not in SysNDD	not severe gene	Allergy/Immunology/Infectious; Dermatologic; Gastrointestinal; Hematologic; Ophthalmologic	Hermansky-Pudlak syndrome 8, 614077 (3), Autosomal recessive	0.004077	0	0	0	0	0	0	0	0	0	0	0	0	0	0	0	0	100	100	100	100	83.44
308	BLOC1S5	biogenesis of lysosomal organelles complex 1 subunit 5	6p24.3	chr6	8013799	8064647	protein-coding gene	yes	OMIM: AR; CGD: AR	not in SysNDD	not severe gene	Allergy/Immunology/Infectious; Dermatologic; Hematologic; Ophthalmologic	Hermansky-Pudlak syndrome 11, 619172 (3), Autosomal recessive	2.8546E-09	0	0	0	0	0	0	0	0	0	0	0	0	0	0	0	0	100	100	100	100	100
309	BLOC1S6	biogenesis of lysosomal organelles complex 1 subunit 6	15q21.1	chr15	45879320	45908197	protein-coding gene	yes	OMIM: AR; CGD: AR; DDG2P: AR; ClinGen: AR	not in SysNDD	not severe gene	Allergy/Immunology/Infectious; Dermatologic; Gastrointestinal; Hematologic; Ophthalmologic	?Hermansky-Pudlak syndrome 9, 614171 (3), Autosomal recessive	8.0385E-09	0	0	0	0	0	0	0	0	0	0	0	0	0	0	0	0	100	100	100	99.85	100
310	BLVRA	biliverdin reductase A	7p13	chr7	43798278	43846941	protein-coding gene	yes	OMIM: AR/AD; CGD: AR/AD	not in SysNDD	not severe gene	Gastrointestinal	Hyperbiliverdinemia, 614156 (3), Autosomal recessive, Autosomal dominant	0.00034786	0	0	0	0	0	0	0	0	0	0	0	0	0	0	0	0	100	100	100	99.48	100
311	BMP1	bone morphogenetic protein 1	8p21.3	chr8	22022248	22069839	protein-coding gene	yes	OMIM: AR; CGD: AR	not in SysNDD	not severe gene	Craniofacial; Musculoskeletal; Ophthalmologic	Osteogenesis imperfecta, type XIII, 614856 (3), Autosomal recessive	0.00088564	0	0	0	0	0	0	0	0	0	0	0	0	0.14	0.14	0.14	0.14	100	100	100	99.79	99.96
312	BMP15	bone morphogenetic protein 15	Xp11.22	chrX	50653783	50659607	protein-coding gene	yes, XL	OMIM: XL; CGD: XL	not in SysNDD	not severe gene	Endocrine; Genitourinary; Obstetric	Premature ovarian failure 4, 300510 (3), X-linked; Ovarian dysgenesis 2, 300510 (3), X-linked	0.0001832	0	0	0	0	0	0	0	0	0	0	0	0	0	0	0	0	100	100	100	100	100
313	BMPER	BMP binding endothelial regulator	7p14.3	chr7	33944522	34195484	protein-coding gene	yes	OMIM: AR; CGD: AR; DDG2P: AR	Limited; Autosomal recessive inheritance	severe gene	Craniofacial; Musculoskeletal; Renal	Diaphanospondylodysostosis, 608022 (3), Autosomal recessive	6.5881E-07	0	0	0	0	0	0	0	0	0	0	0	0	0	0.14	0.14	0.14	100	100	100	100	100
314	BMPR1B	bone morphogenetic protein receptor type 1B	4q22.3	chr4	95679118	96079599	protein-coding gene	yes	OMIM: AR/AD; CGD: AR/AD; DDG2P: AR	not in SysNDD	severe gene	Genitourinary; Musculoskeletal	Acromesomelic dysplasia 3, 609441 (3), Autosomal recessive; Brachydactyly, type A2, 112600 (3), Autosomal dominant; Brachydactyly, type A1, D, 616849 (3), Autosomal dominant	0.99863	0	0	0	0	0	0	0	0	0	0	0	0	0	0.14	0.14	0.14	100	100	100	100	100
315	BOLA3	bolA family member 3	2p13.1	chr2	74362524	74375121	protein-coding gene	yes	OMIM: AR; CGD: AR; DDG2P: AR	Definitive; Autosomal recessive inheritance	severe gene	Biochemical; Cardiovascular; Neurologic	Multiple mitochondrial dysfunctions syndrome 2 with hyperglycinemia, 614299 (3), Autosomal recessive	0.14911	0	0.14	0.14	0.14	0.14	0.14	0.14	0.14	0.14	0.14	0.14	0.14	0.14	0.14	0.14	0.14	100	100	100	90.98	92.78
316	BPGM	bisphosphoglycerate mutase	7q33	chr7	134331559	134364565	protein-coding gene	yes	OMIM: AR; CGD: AR/AD	not in SysNDD	not severe gene	Hematologic	Erythrocytosis, familial, 8, 222800 (3), Autosomal recessive	0.021313	0	0	0	0	0	0	0.14	0.14	0.14	0.14	0.14	0.14	0.14	0.14	0.14	0.14	100	100	100	100	100
317	BPNT2	3'(2'), 5'-bisphosphate nucleotidase 2	8q12.1	chr8	57870491	57906403	protein-coding gene	yes	OMIM: AR; CGD: AR; DDG2P: AR	not in SysNDD	not severe gene	Craniofacial; Musculoskeletal	Chondrodysplasia with joint dislocations, GPAPP type, 614078 (3), Autosomal recessive	0.015288	0	0	0	0	0	0	0	0	0	0	0	0	0	0	0	0	100	100	100	100	97.77
318	BRAT1	BRCA1 associated ATM activator 1	7p22.3	chr7	2577510	2595361	protein-coding gene	yes	OMIM: AR; CGD: AR; DDG2P: AR	Definitive; Autosomal recessive inheritance	severe gene	Neurologic	Neurodevelopmental disorder with cerebellar atrophy and with or without seizures, 618056 (3), Autosomal recessive; Rigidity and multifocal seizure syndrome, lethal neonatal, 614498 (3), Autosomal recessive	7.4316E-13	0.43	0.71	0.71	0.71	0.71	0.71	0.71	0.71	0.71	0.71	0.71	0.71	0.86	0.86	0.86	0.86	100	100	100	97.57	99.82
319	BRCA1	BRCA1 DNA repair associated	17q21.31	chr17	41196311	41322262	protein-coding gene	yes	OMIM: AR/AD, N/A; CGD: AR/AD; DDG2P: AR; ClinGen: AR/AD	Definitive; Autosomal recessive inheritance	not severe gene	Allergy/Immunology/Infectious; Craniofacial; Dermatologic; Hematologic; Musculoskeletal; Neurologic; Oncologic	Fanconi anemia, complementation group S, 617883 (3), Autosomal recessive; {Breast-ovarian cancer, familial, 1}, 604370 (3), Autosomal dominant, Multifactorial; {Pancreatic cancer, susceptibility to, 4}, 614320 (3)	9.2157E-29	0	0.14	0.14	0.14	0.14	0.14	0.14	0.14	0.14	0.14	0.14	0.14	0.14	0.14	0.14	0.14	100	100	100	96.9	96.87
320	BRCA2	BRCA2 DNA repair associated	13q13.1	chr13	32889610	32974403	protein-coding gene	yes	OMIM: AR/AD, N/A; CGD: AR/AD; DDG2P: AR; ClinGen: AR/AD	not in SysNDD	not severe gene	Allergy/Immunology/Infectious; Dermatologic; Hematologic; Neurologic; Oncologic; Ophthalmologic; Renal	Fanconi anemia, complementation group D1, 605724 (3), Autosomal recessive; {Glioblastoma 3}, 613029 (3), Autosomal recessive; {Medulloblastoma}, 155255 (3), Autosomal recessive, Autosomal dominant, Somatic mutation; {Prostate cancer}, 176807 (3), Somatic mutation, Autosomal dominant; {Breast-ovarian cancer, familial, 2}, 612555 (3), Autosomal dominant; {Breast cancer, male, susceptibility to}, 11…	2.3581E-25	0.43	0.57	0.57	0.57	0.57	0.57	0.57	0.57	0.57	0.71	0.71	0.71	0.71	0.71	0.86	0.86	100	100	100	100	96.67
321	BRDT	bromodomain testis associated	1p22.1	chr1	92414927	92479983	protein-coding gene	yes	OMIM: AR; CGD: AR	not in SysNDD	not severe gene	Genitourinary	?Spermatogenic failure 21, 617644 (3), Autosomal recessive	5.7616E-09	0	0	0	0	0	0	0	0	0	0	0	0	0	0.14	0.14	0.14	100	100	100	99.64	99.4
322	BRF1	BRF1 RNA polymerase III transcription initiation factor subunit	14q32.33	chr14	105675622	105781926	protein-coding gene	yes	OMIM: AR; CGD: AR; DDG2P: AR	Definitive; Autosomal recessive inheritance	severe gene	Audiologic/Otolaryngologic; Craniofacial; Dental; Musculoskeletal; Neurologic	Cerebellofaciodental syndrome, 616202 (3), Autosomal recessive	0.00010409	0	0	0	0	0	0	0	0	0	0	0	0	0	0	0	0	100	100	98.16	95.67	92.57
323	BRIP1	BRCA1 interacting helicase 1	17q23.2	chr17	59758626	59940882	protein-coding gene	yes	OMIM: AD, N/A, manual curation: AR; CGD: AR/AD; DDG2P: AR; ClinGen: AR/AD	not in SysNDD	not severe gene	Audiologic/Otolaryngologic; Allergy/Immunology/Infectious; Dermatologic; Gastrointestinal; Hematologic; Musculoskeletal; Neurologic; Oncologic; Ophthalmologic; Renal	hereditary breast carcinoma; familial ovarian cancer; Fanconi anemia complementation group J	6.206E-17	0.14	0.14	0.14	0.14	0.14	0.14	0.14	0.14	0.14	0.14	0.14	0.14	0.14	0.14	0.14	0.14	100	100	100	100	100
324	BRWD3	bromodomain and WD repeat domain containing 3	Xq21.1	chrX	79926352	80065187	protein-coding gene	yes, XL	OMIM: XLR; CGD: XL; DDG2P: XLR; ClinGen: XL	Definitive; X-linked recessive inheritance	severe gene	Craniofacial; Genitourinary; Musculoskeletal; Neurologic	Intellectual developmental disorder, X-linked 93, 300659 (3), X-linked recessive	1	0	0	0	0	0	0	0	0	0	0	0	0	0	0	0	0	100	100	100	99.34	99.9
325	BSCL2	BSCL2 lipid droplet biogenesis associated, seipin	11q12.3	chr11	62457746	62477317	protein-coding gene	yes	OMIM: AR/AD; CGD: AR	Definitive; Autosomal recessive inheritance	severe gene	Cardiovascular; Endocrine; Neurologic	Lipodystrophy, congenital generalized, type 2, 269700 (3), Autosomal recessive; Neuropathy, distal hereditary motor, type VC, 619112 (3), Autosomal dominant; Silver spastic paraplegia syndrome, 270685 (3), Autosomal dominant; Encephalopathy, progressive, with or without lipodystrophy, 615924 (3), Autosomal recessive	1.0981E-09	0.14	0.14	0.14	0.14	0.14	0.14	0.14	0.29	0.29	0.29	0.29	0.29	0.29	0.29	0.29	0.43	100	100	100	99.02	100
326	BSND	barttin CLCNK type accessory subunit beta	1p32.3	chr1	55463865	55477457	protein-coding gene	yes	OMIM: AR; CGD: AR; DDG2P: AR; ClinGen: AR	not in SysNDD	severe gene	Audiologic/Otolaryngologic; Renal	Sensorineural deafness with mild renal dysfunction, 602522 (3), Autosomal recessive; Bartter syndrome, type 4a, 602522 (3), Autosomal recessive	1.0949E-10	0	0	0	0	0	0	0	0	0	0	0	0	0	0	0	0	100	100	100	96.67	100
327	BTD	biotinidase	3p25.1	chr3	15642847	15689147	protein-coding gene	yes	OMIM: AR; CGD: AR; DDG2P: AR; ClinGen: AR	Limited; Autosomal recessive inheritance	not severe gene	Allergy/Immunology/Infectious; Biochemical; Dermatologic; Neurologic; Ophthalmologic	Biotinidase deficiency, 253260 (3), Autosomal recessive	1.4972E-07	0	0	0	7.43	7.43	7.43	7.43	7.43	7.43	7.43	7.43	7.43	7.43	7.43	7.43	7.43	100	100	100	100	100
328	BTG4	BTG anti-proliferation factor 4	11q23.1	chr11	111338250	111383079	protein-coding gene	yes	OMIM: AR; CGD: AR	not in SysNDD	not severe gene	Obstetric	Oocyte maturation defect 8, 619009 (3), Autosomal recessive	0.16682	0	0	0	0	0	0	0	0	0	0	0	0	0	0	0	0	100	100	100	100	99.48
329	BTK	Bruton tyrosine kinase	Xq22.1	chrX	100604434	100645784	protein-coding gene	yes, XL	OMIM: XLR; CGD: XL; ClinGen: XL	not in SysNDD	severe gene	Allergy/Immunology/Infectious	Agammaglobulinemia, X-linked 1, 300755 (3), X-linked recessive; Isolated growth hormone deficiency, type III, with agammaglobulinemia, 307200 (3), X-linked recessive	0.99996	0	0	0	0	0	0	0	0	0	0	0	0	0	0	0	0	100	100	100	99.66	100
330	BUB1B	BUB1 mitotic checkpoint serine/threonine kinase B	15q15.1	chr15	40453223	40513337	protein-coding gene	yes	OMIM: AR/AD, N/A; CGD: AR/AD; DDG2P: AR; ClinGen: AR	Definitive; Autosomal recessive inheritance	severe gene	Musculoskeletal; Neurologic; Oncologic; Ophthalmologic	Colorectal cancer, somatic, 114500 (3); [Premature chromatid separation trait], 176430 (3), Autosomal dominant; Mosaic variegated aneuploidy syndrome 1, 257300 (3), Autosomal recessive	6.998E-10	0	0	0	0	0	0	0	0	0	0	0	0	0	0	0	0	100	100	100	99.55	100
331	BVES	blood vessel epicardial substance	6q21	chr6	105544696	105585049	protein-coding gene	yes	OMIM: AR; CGD: AR	not in SysNDD	not severe gene	Cardiovascular; Musculoskeletal	Muscular dystrophy, limb-girdle, autosomal recessive 25, 616812 (3), Autosomal recessive	0.000009343	0	0	0	0	0	0	0	0	0	0	0	0	0	0	0	0	100	100	100	100	100
332	C11orf80	chromosome 11 open reading frame 80	11q13.2	chr11	66511921	66610799	protein-coding gene	yes	OMIM: AR; CGD: AR	not in SysNDD	not severe gene	Obstetric; Oncologic	Hydatidiform mole, recurrent, 4, 618432 (3), Autosomal recessive	2.0062E-09	0	0	0	0	0	0	0	0	0	0	0	0	0	0	0	0.43	100	100	100	98.26	99.75
333	C12orf4	chromosome 12 open reading frame 4	12p13.32	chr12	4596893	4647674	protein-coding gene	yes	OMIM: AR; CGD: AR	Definitive; Autosomal recessive inheritance	not severe gene	Craniofacial; Musculoskeletal; Neurologic	Intellectual developmental disorder, autosomal recessive 66, 618221 (3), Autosomal recessive	0.000010655	0	0	0	0	0	0	0	0	0	0	0	0	0	0	0	0	100	100	100	100	100
334	C12orf57	chromosome 12 open reading frame 57	12p13.31	chr12	7052140	7055166	protein-coding gene	yes	OMIM: AR; CGD: AR	Definitive; Autosomal recessive inheritance	severe gene	Craniofacial; Neurologic; Ophthalmologic	Temtamy syndrome, 218340 (3), Autosomal recessive	0.000052408	0	0	0	0	0	0	0	0	0	0	0	0	0	0	0	0	100	100	100	100	100
335	C14orf39	chromosome 14 open reading frame 39	14q23.1	chr14	60863186	60982261	protein-coding gene	single database	OMIM: AR	not in SysNDD	not severe gene	Endocrine; Genitourinary	Spermatogenic failure 52, 619202 (3), Autosomal recessive; ?Premature ovarian failure 18, 619203 (3), Autosomal recessive	2.7282E-06	0	0	0	0	0	0	0	0	0	0	0	0	0	0	0	0	100	100	100	100	100
336	C19orf12	chromosome 19 open reading frame 12	19q12	chr19	30189792	30206696	protein-coding gene	yes	OMIM: AR/AD; CGD: AR/AD	not in SysNDD	severe gene	Neurologic	Neurodegeneration with brain iron accumulation 4, 614298 (3), Autosomal recessive, Autosomal dominant; ?Spastic paraplegia 43, autosomal recessive, 615043 (3), Autosomal recessive	0.34416	0	0	0	0	0	0	0	0	0	0	0	0	0	0	0	0	100	100	100	96.31	85.78
337	C1QA	complement C1q A chain	1p36.12	chr1	22962998	22966101	protein-coding gene	yes	OMIM: AR; CGD: AR	not in SysNDD	severe gene	Allergy/Immunology/Infectious; Dermatologic; Renal	C1q deficiency, 613652 (3), Autosomal recessive	0.0038204	0	0	0	0	0	0	0	0	0	0	0	0	0	0	0	0	100	100	100	100	100
338	C1QB	complement C1q B chain	1p36.12	chr1	22979254	22988031	protein-coding gene	yes	OMIM: AR; CGD: AR; ClinGen: AR	not in SysNDD	severe gene	Allergy/Immunology/Infectious; Dermatologic; Renal	C1q deficiency, 613652 (3), Autosomal recessive	0.15392	0	0	0	0	0	0	0	0	0	0	0	0	0	0	0	0	100	100	100	100	100
339	C1QBP	complement C1q binding protein	17p13.2	chr17	5336096	5352150	protein-coding gene	yes	OMIM: AR; CGD: AR; DDG2P: AR	Limited; Autosomal recessive inheritance	not severe gene	Biochemical; Cardiovascular; Musculoskeletal; Neurologic; Renal	Combined oxidative phosphorylation deficiency 33, 617713 (3), Autosomal recessive	2.0164E-07	0	0	0	0	0	0	0	0	0	0	0	0	0.14	0.14	0.14	0.14	100	100	100	96.93	94.89
340	C1QC	complement C1q C chain	1p36.12	chr1	22970122	22974603	protein-coding gene	yes	OMIM: AR; CGD: AR	not in SysNDD	severe gene	Allergy/Immunology/Infectious; Dermatologic; Renal	C1q deficiency, 613652 (3), Autosomal recessive	0.048591	0	0	0	0	0	0	0	0	0	0	0	0	0	0	0	0	100	100	100	88.82	100
341	C1S	complement C1s	12p13.31	chr12	7096350	7178336	protein-coding gene	yes	OMIM: AD, N/A, manual curation: AR; CGD: AR/AD	not in SysNDD	not severe gene	Allergy/Immunology/Infectious; Dental; Dermatologic; Musculoskeletal; Oncologic; Renal	Ehlers-Danlos syndrome, periodontal type 2; Complement component C1s deficiency	0.00067654	0	0	0	0	0	0	0	0	0	0	0	0	0	0	0	0	100	100	100	100	100
342	C2	complement C2	6p21.33	chr6	31865561	31913449	protein-coding gene	yes	OMIM: AR/AD; CGD: AR	not in SysNDD	not severe gene	Allergy/Immunology/Infectious; Renal	C2 deficiency, 217000 (3), Autosomal recessive; {Macular degeneration, age-related, 14, reduced risk of}, 615489 (3), Digenic dominant	1.3494E-16	1.57	1.57	1.57	1.57	1.57	1.57	1.57	1.57	1.57	1.57	1.57	1.57	1.57	1.57	1.86	1.86	99.65	99.65	100	99.32	98.65
343	C2CD3	C2 domain containing 3 centriole elongation regulator	11q13.4	chr11	73723758	73882255	protein-coding gene	yes	OMIM: AR; CGD: AR; DDG2P: AR	Limited; Autosomal recessive inheritance	severe gene	Cardiovascular; Craniofacial; Dental; Genitourinary; Musculoskeletal; Neurologic; Ophthalmologic	Orofaciodigital syndrome XIV, 615948 (3), Autosomal recessive	4.4437E-19	0	0	0	0	0	0	0	0	0	0	0	0	0	0	0	0	100	100	100	99.99	99.94
344	C3	complement C3	19p13.3	chr19	6677714	6730573	protein-coding gene	yes	OMIM: AR/AD, N/A; CGD: AR/AD	not in SysNDD	severe gene	Allergy/Immunology/Infectious; Hematologic; Ophthalmologic; Renal	C3 deficiency, 613779 (3), Autosomal recessive; {Hemolytic uremic syndrome, atypical, susceptibility to, 5}, 612925 (3), Autosomal dominant; {Macular degeneration, age-related, 9}, 611378 (3)	0.90421	0	0	0	0	0	0	0	0	0	0	0	0	0	0	0	0	100	100	100	98.85	100
345	C4A	complement C4A (Rodgers blood group)	6p21.33	chr6	31949800	31970458	protein-coding gene	single database	OMIM: AR, N/A	not in SysNDD	not severe gene	Renal; Dermatologic; Biochemical; Allergy/Immunology/Infectious	[Blood group, Rodgers], 614374 (3); C4a deficiency, 614380 (3), Autosomal recessive	1.5416E-11	0	0	0	0	0	0	0	0	0	0	0	0	0	0	0	0	99.9	99.9	99.89	99.63	98.77
346	C4B	complement C4B (Chido blood group)	6p21.33	chr6	31982538	32003195	protein-coding gene	conflicting	OMIM: N/A; CGD: AR	not in SysNDD	not severe gene	Allergy/Immunology/Infectious	C4B deficiency, 614379 (3)	0.83464	0	0	0	0	0	0	0	0	0	0	0	0	0	0	0	0	99.77	99.77	99.79	99.34	99.36
347	C5	complement C5	9q33.2	chr9	123714612	123812554	protein-coding gene	yes	OMIM: AR/AD; CGD: AR/AD	not in SysNDD	severe gene	Craniofacial; Musculoskeletal; Neurologic	C5 deficiency, 609536 (3), Autosomal recessive; [Eculizumab, poor response to], 615749 (3), Autosomal dominant	8.079E-24	0	0	0	0	0	0	0	0	0	0	0	0	0	0	0.43	0.43	100	100	100	99.8	99.95
348	C6	complement C6	5p13.1	chr5	41142335	41261540	protein-coding gene	conflicting	OMIM: N/A; CGD: AR	not in SysNDD	severe gene	Allergy/Immunology/Infectious	C6 deficiency, 612446 (3); Combined C6/C7 deficiency (3)	5.8646E-22	0	0	0	0	0	0	0	0	0	0	0	0	0	0	0	0	100	100	100	99.79	100
349	C7	complement C7	5p13.1	chr5	40909353	40983041	protein-coding gene	conflicting	OMIM: N/A; CGD: AR	not in SysNDD	severe gene	Allergy/Immunology/Infectious	C7 deficiency, 610102 (3)	1.0747E-14	0.71	0.71	0.71	0.71	0.71	0.71	0.71	0.71	0.71	0.71	0.71	0.71	0.71	0.71	1.29	1.29	100	100	100	99.91	95
350	C8A	complement C8 alpha chain	1p32.2	chr1	57320478	57383894	protein-coding gene	yes	OMIM: AR; CGD: AR	not in SysNDD	not severe gene	Allergy/Immunology/Infectious	C8 deficiency, type I, 613790 (3), Autosomal recessive	6.5536E-16	0	0	0	0	0	0	0	0	0	0	0	0	0.14	0.14	0.14	0.14	100	100	100	100	100
351	C8B	complement C8 beta chain	1p32.2	chr1	57394882	57431813	protein-coding gene	yes	OMIM: AR; CGD: AR	not in SysNDD	severe gene	Allergy/Immunology/Infectious	C8 deficiency, type II, 613789 (3), Autosomal recessive	2.3057E-19	0.71	0.71	0.71	0.71	0.71	0.71	0.71	0.71	0.71	0.71	0.71	0.71	0.71	0.86	0.86	0.86	100	100	100	99.92	100
352	C9	complement C9	5p13.1	chr5	39284363	39424970	protein-coding gene	conflicting	OMIM: N/A; CGD: AR	not in SysNDD	not severe gene	Allergy/Immunology/Infectious	C9 deficiency, 613825 (3); {Macular degeneration, age-related, 15, susceptibility to}, 615591 (3)	1.6323E-24	0.29	0.29	0.29	0.29	0.29	0.29	0.29	0.29	0.29	0.29	0.29	0.29	0.43	0.43	0.43	0.43	100	100	100	99.92	100
353	CA12	carbonic anhydrase 12	15q22.2	chr15	63613576	63674360	protein-coding gene	yes	OMIM: AR; CGD: AR	not in SysNDD	not severe gene	Renal	Hyperchlorhidrosis, isolated, 143860 (3), Autosomal recessive	1.2849E-11	0	0	0	0	0	0	0	0	0	0	0	0	0	0	0	0	100	100	100	100	100
354	CA2	carbonic anhydrase 2	8q21.2	chr8	86376080	86393722	protein-coding gene	yes	OMIM: AR; CGD: AR; DDG2P: AR	Definitive; Autosomal recessive inheritance	severe gene	Audiologic/Otolaryngologic; Craniofacial; Dental; Musculoskeletal; Neurologic; Ophthalmologic; Renal	Osteopetrosis, autosomal recessive 3, with renal tubular acidosis, 259730 (3), Autosomal recessive	1.6946E-06	0	0	0	0	0	0	0	0	0	0	0	0	0	0	0	0	100	100	100	100	100
355	CA5A	carbonic anhydrase 5A	16q24.2	chr16	87915151	87970135	protein-coding gene	yes	OMIM: AR; CGD: AR; DDG2P: AR; ClinGen: AR	Definitive; Autosomal recessive inheritance	not severe gene	Biochemical	Hyperammonemia due to carbonic anhydrase VA deficiency, 615751 (3), Autosomal recessive	0.000079051	0	0	0	0	0	0	0	0	0	0	0	0	0	0	0	0	100	100	100	100	100
356	CA8	carbonic anhydrase 8	8q12.1	chr8	61099905	61193971	protein-coding gene	yes	OMIM: AR; CGD: AR; DDG2P: AR	Definitive; Autosomal recessive inheritance	not severe gene	Neurologic	Cerebellar ataxia and mental retardation with or without quadrupedal locomotion 3, 613227 (3), Autosomal recessive	0.0082516	0	0	0	0	0	0	0	0	0	0	0	0	0	0	0	0	100	100	100	100	100
357	CABP2	calcium binding protein 2	11q13.2	chr11	67286382	67291988	protein-coding gene	yes	OMIM: AR; CGD: AR; ClinGen: AR	not in SysNDD	not severe gene	Audiologic/Otolaryngologic	Deafness, autosomal recessive 93, 614899 (3), Autosomal recessive	0.0025355	0	0.14	0.14	0.14	0.14	0.14	0.14	0.14	0.14	0.14	0.14	0.14	0.14	0.14	0.14	0.14	100	100	100	98.68	98.33
358	CABP4	calcium binding protein 4	11q13.2	chr11	67219876	67227784	protein-coding gene	yes	OMIM: AR; CGD: AR	not in SysNDD	severe gene	Ophthalmologic	Cone-rod synaptic disorder, congenital nonprogressive, 610427 (3), Autosomal recessive	1.6786E-10	0.57	0.57	0.57	0.57	0.57	0.57	0.57	0.57	0.57	0.57	0.57	0.57	0.57	0.57	0.57	0.57	100	100	100	100	100
359	CACNA1B	calcium voltage-gated channel subunit alpha1 B	9q34.3	chr9	140772240	141019076	protein-coding gene	yes	OMIM: AR; DDG2P: AR	Definitive; Autosomal recessive inheritance	not severe gene	Craniofacial; Ophthalmologic; Pulmonary; Musculoskeletal; Gastrointestinal; Neurologic	Neurodevelopmental disorder with seizures and nonepileptic hyperkinetic movements, 618497 (3), Autosomal recessive	0.99998	0	0	0	0	0	0	0	0	0	0	0	0	0	0	0.29	0.29	100	100	99.02	97.29	97.9
360	CACNA1D	calcium voltage-gated channel subunit alpha1 D	3p21.1	chr3	53362989	53847760	protein-coding gene	yes	OMIM: AR/AD; CGD: AR/AD; DDG2P: AR/AD; ClinGen: AR	Definitive; Autosomal dominant inheritance	not severe gene	Audiologic/Otolaryngologic; Cardiovascular; Endocrine; Neurologic	Primary aldosteronism, seizures, and neurologic abnormalities, 615474 (3), Autosomal dominant; Sinoatrial node dysfunction and deafness, 614896 (3), Autosomal recessive	1	0	0	0	0	0	0	0	0	0	0	0	0	0.14	0.14	0.14	0.14	100	100	100	98.98	100
361	CACNA1F	calcium voltage-gated channel subunit alpha1 F	Xp11.23	chrX	49061522	49089833	protein-coding gene	yes, XL	OMIM: XLR; CGD: XL	not in SysNDD	not severe gene	Ophthalmologic	Cone-rod dystrophy, X-linked, 3, 300476 (3), X-linked recessive; Night blindness, congenital stationary (incomplete), 2A, X-linked, 300071 (3), X-linked; Aland Island eye disease, 300600 (3), X-linked	0.000012337	0	0	0	0	0	0	0	0	0	0	0	0	0.14	0.14	0.14	0.14	100	100	100	96.34	99.84
362	CACNA1G	calcium voltage-gated channel subunit alpha1 G	17q21.33	chr17	48638428	48704835	protein-coding gene	conflicting	OMIM: AD; DDG2P: AR/AD	Definitive; Autosomal dominant inheritance; Autosomal recessive inheritance	not severe gene	Neurologic; Ophthalmologic	AUTOSOMAL RECESSIVE MENTAL RETARDATION; CACNA1G-related developmental disorder (monoallelic)	1	0	0	0	0	0	0	0	0	0	0	0	0	0	0	0	0	100	100	97.03	99.45	99.45
363	CACNA2D2	calcium voltage-gated channel auxiliary subunit alpha2delta 2	3p21.31	chr3	50400229	50541675	protein-coding gene	yes	OMIM: AR; CGD: AR	Definitive; Autosomal recessive inheritance	not severe gene	Neurologic	Cerebellar atrophy with seizures and variable developmental delay, 618501 (3), Autosomal recessive	0.99997	0	0	0	0	0	0	0	0	0	0	0	0	0	0	0	0	100	100	99.39	95.71	96.39
364	CACNA2D4	calcium voltage-gated channel auxiliary subunit alpha2delta 4	12p13.33	chr12	1901122	2028002	protein-coding gene	yes	OMIM: AR; CGD: AR	not in SysNDD	not severe gene	Ophthalmologic	Retinal cone dystrophy 4, 610478 (3), Autosomal recessive	1.4894E-34	0	0.14	0.14	0.14	0.14	0.14	0.14	0.14	0.14	0.14	0.14	0.14	0.14	0.29	0.29	0.29	100	100	100	98.4	99.98
365	CAD	carbamoyl-phosphate synthetase 2, aspartate transcarbamylase, and dihydroorotase	2p23.3	chr2	27440257	27466811	protein-coding gene	yes	OMIM: AR; CGD: AR; DDG2P: AR	Definitive; Autosomal recessive inheritance	not severe gene	Biochemical; Gastrointestinal; Hematologic; Neurologic; Renal	Developmental and epileptic encephalopathy 50, 616457 (3), Autosomal recessive	0.99993	0	0	0	0	0	0	0	0	0	0	0	0	0	0	0	0.14	100	100	100	99.42	99.97
366	CALCRL	calcitonin receptor like receptor	2q32.1	chr2	188207855	188313187	protein-coding gene	yes	OMIM: AR; CGD: AR	not in SysNDD	not severe gene	Cardiovascular	?Lymphatic malformation 8, 618773 (3), Autosomal recessive	0.9853	0	0	0	0	0	0	0	0	0	0	0	0	0	0	0	0	100	100	100	92.31	94.3
367	CAMK2A	calcium/calmodulin dependent protein kinase II alpha	5q32	chr5	149599053	149669854	protein-coding gene	conflicting	OMIM: AR/AD; CGD: AR/AD; DDG2P: AD	Definitive; Autosomal dominant inheritance; Autosomal recessive inheritance	not severe gene	Craniofacial; Neurologic	Mental retardation, autosomal dominant 53, 617798 (3), Autosomal dominant; ?Mental retardation, autosomal recessive 63, 618095 (3), Autosomal recessive	0.99845	0	0	0	0	0	0	0	0	0	0	0	0	0	0	0	0	100	100	100	99.35	100
368	CANT1	calcium activated nucleotidase 1	17q25.3	chr17	76987798	77005949	protein-coding gene	yes	OMIM: AR; CGD: AR; DDG2P: AR	not in SysNDD	severe gene	Craniofacial; Musculoskeletal; Neurologic; Ophthalmologic	Desbuquois dysplasia 1, 251450 (3), Autosomal recessive; Epiphyseal dysplasia, multiple, 7, 617719 (3), Autosomal recessive	2.5437E-06	0	0	0	0	0	0	0	0	0	0	0	0	0	0	0	0	100	100	100	99.93	100
369	CAPN1	calpain 1	11q13.1	chr11	64948036	64979477	protein-coding gene	yes	OMIM: AR; CGD: AR	not in SysNDD	not severe gene	Neurologic	Spastic paraplegia 76, autosomal recessive, 616907 (3), Autosomal recessive	5.8554E-10	0	0	0	0	0	0	0	0	0	0	0.14	0.14	0.14	0.14	0.14	0.14	100	100	100	97.97	97.06
370	CAPN10	calpain 10	2q37.3	chr2	241526132	241557122	protein-coding gene	conflicting	OMIM: N/A; DDG2P: AR	Definitive; Autosomal recessive inheritance	not severe gene	Neurologic	{Diabetes mellitus, noninsulin-dependent 1}, 601283 (3)	6.9206E-13	0	0	0	0	0	0	0	0	0	0	0	0	0	0	0	0	100	100	100	96.36	99.96
371	CAPN3	calpain 3	15q15.1	chr15	42651697	42704516	protein-coding gene	yes	OMIM: AR/AD; CGD: AR/AD	Limited; Autosomal recessive inheritance	severe gene	Musculoskeletal	Muscular dystrophy, limb-girdle, autosomal recessive 1, 253600 (3), Autosomal recessive; Muscular dystrophy, limb-girdle, autosomal dominant 4, 618129 (3), Autosomal dominant	3.5865E-19	0.14	0.29	0.29	0.29	0.29	0.29	0.29	0.29	0.29	0.29	0.29	0.29	0.29	0.29	0.29	0.29	100	100	100	96.96	100
372	CARD11	caspase recruitment domain family member 11	7p22.2	chr7	2945774	3083579	protein-coding gene	yes	OMIM: AR/AD; CGD: AR/AD	not in SysNDD	severe gene	Allergy/Immunology/Infectious; Dermatologic; Oncologic	B-cell expansion with NFKB and T-cell anergy, 616452 (3), Autosomal dominant; Immunodeficiency 11B with atopic dermatitis, 617638 (3), Autosomal dominant; Immunodeficiency 11A, 615206 (3), Autosomal recessive	0.99995	0	0	0	0	0	0	0	0	0	0	0	0	0	0	0	0	100	100	100	98.5	99.78
373	CARD9	caspase recruitment domain family member 9	9q34.3	chr9	139256354	139268133	protein-coding gene	yes	OMIM: AR; CGD: AR	not in SysNDD	severe gene	Allergy/Immunology/Infectious	Candidiasis, familial, 2, autosomal recessive, 212050 (3), Autosomal recessive	8.1491E-13	0	0	0	0	0	0	0	0	0	0	0	0	0	0	0	0	100	100	100	98.98	97.86
374	CARMIL2	capping protein regulator and myosin 1 linker 2	16q22.1	chr16	67679047	67691472	protein-coding gene	yes	OMIM: AR; CGD: AR	not in SysNDD	not severe gene	Allergy/Immunology/Infectious; Dermatologic; Oncologic; Pulmonary	Immunodeficiency 58, 618131 (3), Autosomal recessive	2.9337E-11	0	0	0	0	0	0	0	0	0	0	0	0	0	0	0	0	100	100	100	97.56	94.3
375	CARS1	cysteinyl-tRNA synthetase 1	11p15.4	chr11	3022151	3078843	protein-coding gene	yes	OMIM: AR; CGD: AR; DDG2P: AR	Definitive; Autosomal recessive inheritance	not severe gene	Dermatologic; Endocrine; Gastrointestinal; Neurologic	Microcephaly, developmental delay, and brittle hair syndrome, 618891 (3), Autosomal recessive	0.00040314	0	0	0	0	0	0	0	0	0	0	0	0	0	0	0	0	100	100	100	96.49	100
376	CARS2	cysteinyl-tRNA synthetase 2, mitochondrial	13q34	chr13	111293758	111365950	protein-coding gene	yes	OMIM: AR; CGD: AR; DDG2P: AR	Definitive; Autosomal recessive inheritance	severe gene	Biochemical; Neurologic	Combined oxidative phosphorylation deficiency 27, 616672 (3), Autosomal recessive	9.5929E-08	0	0	0	0	0	0	0	0	0	0	0	0	0	0	0	0	100	100	100	96.65	100
377	CARTPT	CART prepropeptide	5q13.2	chr5	71014989	71016875	protein-coding gene	single database	OMIM: AR/AD	not in SysNDD	not severe gene	General; Biochemical	{?Obesity, susceptibility to}, 601665 (3), Autosomal recessive, Autosomal dominant, Multifactorial	0.093729	0	0	0	0	0	0	0	0	0	0	0	0	0	0	0	0	100	100	100	100	100
378	CASK	calcium/calmodulin dependent serine protein kinase	Xp11.4	chrX	41374186	41782898	protein-coding gene	yes, XL	OMIM: XLD, N/A; CGD: XL; DDG2P: XLR/XLD; ClinGen: XL	Definitive; X-linked inheritance; X-linked recessive inheritance	severe gene	Audiologic/Otolaryngologic; Craniofacial; Neurologic; Ophthalmologic	Mental retardation, with or without nystagmus, 300422 (3); Intellectual developmental disorder and microcephaly with pontine and cerebellar hypoplasia, 300749 (3), X-linked dominant; FG syndrome 4, 300422 (3)	1	0	0	0	0	0	0	0	0	0	0	0	0	0	0	0.14	0.14	100	100	100	99.87	99.92
379	CASP14	caspase 14	19p13.12	chr19	15160194	15169104	protein-coding gene	yes	OMIM: AR; CGD: AR	not in SysNDD	not severe gene	Dermatologic	Ichthyosis, congenital, autosomal recessive 12, 617320 (3), Autosomal recessive	2.8684E-06	0	0	0	0	0	0	0	0	0	0	0	0	0.14	0.14	0.14	0.14	100	100	100	99.79	100
380	CASP2	caspase 2	7q34	chr7	142985307	143004789	protein-coding gene	single database	DDG2P: AR	Limited; Autosomal recessive inheritance	not severe gene	Neurologic	AUTOSOMAL RECESSIVE MENTAL RETARDATION	0.0015026	0	0	0	0	0	0	0	0	0	0	0	0	0	0	0	0	100	100	100	94.24	91.67
381	CASP8	caspase 8	2q33.1	chr2	202098165	202152434	protein-coding gene	yes	OMIM: AR/AD, N/A; CGD: AR	not in SysNDD	not severe gene	Allergy/Immunology/Infectious	{Breast cancer, protection against}, 114480 (3), Somatic mutation, Autosomal dominant; Hepatocellular carcinoma, somatic, 114550 (3); ?Autoimmune lymphoproliferative syndrome, type IIB, 607271 (3), Autosomal recessive; {Lung cancer, protection against}, 211980 (3), Somatic mutation, Autosomal dominant	3.7236E-06	0	0	0	0	0	0	0	0	0	0	0	0	0.14	0.14	0.14	0.14	100	100	100	99.16	100
382	CASQ2	calsequestrin 2	1p13.1	chr1	116242627	116311402	protein-coding gene	conflicting	OMIM: AR; CGD: AR; ClinGen: AD	not in SysNDD	severe gene	Cardiovascular	Ventricular tachycardia, catecholaminergic polymorphic, 2, 611938 (3), Autosomal recessive	1.3885E-12	0	0	0	0	0	0	0	0	0	0	0	0	0	0	0	0	100	100	100	100	100
383	CASR	calcium sensing receptor	3q13.33-q21.1	chr3	121902529	122010476	protein-coding gene	conflicting	OMIM: AR/AD, N/A; CGD: AR/AD; ClinGen: AD	not in SysNDD	severe gene	Endocrine; Musculoskeletal; Neurologic; Renal	Hypocalcemia, autosomal dominant, with Bartter syndrome, 601198 (3), Autosomal dominant; {Epilepsy idiopathic generalized, susceptibility to, 8}, 612899 (3); Hyperparathyroidism, neonatal, 239200 (3), Autosomal recessive, Autosomal dominant; Hypocalcemia, autosomal dominant, 601198 (3), Autosomal dominant; Hypocalciuric hypercalcemia, type I, 145980 (3), Autosomal dominant	0.046698	0	0	0	0	0	0	0	0	0	0	0	0	0	0	0	0	100	100	100	99.83	100
384	CAST	calpastatin	5q15	chr5	95860970	96115299	protein-coding gene	yes	OMIM: AR; CGD: AR	not in SysNDD	not severe gene	Dermatologic	Peeling skin with leukonychia, acral punctate keratoses, cheilitis, and knuckle pads, 616295 (3), Autosomal recessive	4.1218E-12	0	0	0	0	0	0	0	0	0	0.14	0.14	0.14	0.29	0.29	0.29	0.29	100	100	100	98.32	97.71
385	CAT	catalase	11p13	chr11	34460471	34493609	protein-coding gene	conflicting	OMIM: N/A; CGD: AR	not in SysNDD	not severe gene	Allergy/Immunology/Infectious	Acatalasemia, 614097 (3)	1.6263E-10	0	0	0	0	0	0	0	0	0	0	0	0	0	0	0	0	100	100	100	100	100
386	CATSPER1	cation channel sperm associated 1	11q13.1	chr11	65784222	65793988	protein-coding gene	yes	OMIM: AR; CGD: AR	not in SysNDD	not severe gene	Genitourinary	Spermatogenic failure 7, 612997 (3), Autosomal recessive	1.008E-11	0	0	0	0	0	0	0	0	0	0	0	0	0.14	0.14	0.14	0.14	100	100	100	99.41	100
387	CAV1	caveolin 1	7q31.2	chr7	116164838	116201238	protein-coding gene	yes	OMIM: AR/AD; CGD: AR/AD; DDG2P: AR	not in SysNDD	not severe gene	Cardiovascular; Endocrine; Gastrointestinal; Musculoskeletal; Neurologic; Ophthalmologic; Pulmonary	?Lipodystrophy, congenital generalized, type 3, 612526 (3), Autosomal recessive; Pulmonary hypertension, primary, 3, 615343 (3), Autosomal dominant; Lipodystrophy, familial partial, type 7, 606721 (3), Autosomal dominant	0.008274	0	0	0	0	0	0	0	0	0	0	0	0	0	0	0	0	100	100	100	100	100
388	CAVIN1	caveolae associated protein 1	17q21.2	chr17	40554469	40575535	protein-coding gene	yes	OMIM: AR; CGD: AR	not in SysNDD	severe gene	Cardiovascular; Endocrine; Gastrointestinal; Musculoskeletal	Lipodystrophy, congenital generalized, type 4, 613327 (3), Autosomal recessive	0.0049657	0	0	0	0	0	0	0	0	0	0	0	0	0	0	0	0	100	100	100	99.06	99.93
389	CBLIF	cobalamin binding intrinsic factor	11q12.1	chr11	59596740	59612974	protein-coding gene	yes	OMIM: AR; CGD: AR	not in SysNDD	not severe gene	Gastrointestinal; Hematologic	Intrinsic factor deficiency, 261000 (3), Autosomal recessive	N/A	0	0	0	0	0	0	0	0	0	0	0	0	0	0	0	0	100	100	100	100	100
390	CBS	cystathionine beta-synthase	21q22.3	chr21	44473300	44497053	protein-coding gene	yes	OMIM: AR; CGD: AR; DDG2P: AR; ClinGen: AR	Definitive; Autosomal recessive inheritance	severe gene	Biochemical; Cardiovascular; Dermatologic; Hematologic; Musculoskeletal; Neurologic; Ophthalmologic	Thrombosis, hyperhomocysteinemic, 236200 (3), Autosomal recessive; Homocystinuria, B6-responsive and nonresponsive types, 236200 (3), Autosomal recessive	0.000030799	0.14	0.14	0.14	0.14	0.14	0.14	0.14	0.14	0.14	0.14	0.14	0.14	0.14	0.14	0.14	0.14	100	100	100	98.64	99.73
391	CBX2	chromobox 2	17q25.3	chr17	77751930	77761782	protein-coding gene	yes	OMIM: AR; CGD: AR	not in SysNDD	not severe gene	Endocrine; Genitourinary	?46XY sex reversal 5, 613080 (3), Autosomal recessive	0.99503	0	0	0	0	0	0	0	0	0	0	0	0	0	0	0	0	100	100	100	98.82	98.18
392	CC2D1A	coiled-coil and C2 domain containing 1A	19p13.12	chr19	14017013	14041692	protein-coding gene	yes	OMIM: AR; CGD: AR; DDG2P: AR; ClinGen: AR	Definitive; Autosomal recessive inheritance	severe gene	Neurologic	Mental retardation, autosomal recessive 3, 608443 (3), Autosomal recessive	0.0084599	0	0	0	0	0	0	0	0	0	0	0	0	0.14	0.14	0.14	0.14	100	100	100	89	97.52
393	CC2D2A	coiled-coil and C2 domain containing 2A	4p15.32	chr4	15471488	15603180	protein-coding gene	yes	OMIM: AR, N/A; CGD: AR; DDG2P: AR	Definitive; Autosomal recessive inheritance	severe gene	Gastrointestinal; Genitourinary; Musculoskeletal; Neurologic; Ophthalmologic; Pulmonary; Renal	COACH syndrome 2, 619111 (3); Meckel syndrome 6, 612284 (3), Autosomal recessive; Joubert syndrome 9, 612285 (3), Autosomal recessive	1.6721E-27	0	0	0	0	0	0	0	0	0	0	0	0	0	0	0	0	100	100	100	99.32	99.27
394	CCBE1	collagen and calcium binding EGF domains 1	18q21.32	chr18	57098171	57364612	protein-coding gene	yes	OMIM: AR; CGD: AR; DDG2P: AR	Definitive; Autosomal recessive inheritance	severe gene	Allergy/Immunology/Infectious; Audiologic/Otolaryngologic; Cardiovascular; Craniofacial; Dermatologic; Endocrine; Gastrointestinal; Neurologic; Renal	Hennekam lymphangiectasia-lymphedema syndrome 1, 235510 (3), Autosomal recessive	1.5315E-07	0	0	0	0	0	0	0	0	0	0	0	0	0	0	0	0	100	100	100	98.72	100
395	CCDC103	coiled-coil domain containing 103	17q21.31	chr17	42976509	42982758	protein-coding gene	yes	OMIM: AR; CGD: AR; DDG2P: AR	not in SysNDD	severe gene	Allergy/Immunology/Infectious; Audiologic/Otolaryngologic; Cardiovascular; Gastrointestinal; Pulmonary	Ciliary dyskinesia, primary, 17, 614679 (3), Autosomal recessive	0.00050909	0	0	0	0.29	0.29	0.29	0.29	0.29	0.29	0.29	0.29	0.29	0.29	0.29	0.29	0.29	100	100	100	99.49	100
396	CCDC115	coiled-coil domain containing 115	2q21.1	chr2	131095813	131099922	protein-coding gene	yes	OMIM: AR; CGD: AR; DDG2P: AR	Definitive; Autosomal recessive inheritance	severe gene	Biochemical; Craniofacial; Gastrointestinal; Hematologic; Neurologic	Congenital disorder of glycosylation, type IIo, 616828 (3), Autosomal recessive	1.2061E-07	0	0	0	0	0	0	0	0	0	0	0	0	0	0	0	0	100	100	100	95.71	98.21
397	CCDC174	coiled-coil domain containing 174	3p25.1	chr3	14693252	14714166	protein-coding gene	yes	OMIM: AR; CGD: AR	Definitive; Autosomal recessive inheritance	not severe gene	Cardiovascular; Genitourinary; Musculoskeletal; Neurologic	Hypotonia, infantile, with psychomotor retardation, 616816 (3), Autosomal recessive	7.142E-08	0	0	0	0	0	0	0	0	0	0	0	0	0	0	0	0	100	100	100	100	99.72
398	CCDC22	coiled-coil domain containing 22	Xp11.23	chrX	49091926	49106987	protein-coding gene	yes, XL	OMIM: XLR; CGD: XL; DDG2P: XLR	Definitive; X-linked recessive inheritance	not severe gene	Cardiovascular; Craniofacial; Genitourinary; Musculoskeletal; Neurologic	Ritscher-Schinzel syndrome 2, 300963 (3), X-linked recessive	0.99979	0	0	0	0	0	0	0	0	0	0	0	0	0	0	0	0	100	100	100	94.83	93.94
399	CCDC32	coiled-coil domain containing 32	15q15.1	chr15	40820881	40857256	protein-coding gene	yes	OMIM: AR; CGD: AR; DDG2P: AR	Definitive; Autosomal recessive inheritance	not severe gene	Cardiovascular; Craniofacial; Musculoskeletal; Neurologic	Cardiofacioneurodevelopmental syndrome, 619123 (3), Autosomal recessive	0.3877	0	0	0	0	0	0	0	0	0	0	0	0	0	0	0	0	100	100	94.32	100	100
400	CCDC39	coiled-coil domain containing 39	3q26.33	chr3	180320645	180397288	protein-coding gene	yes	OMIM: AR; CGD: AR; DDG2P: AR	not in SysNDD	severe gene	Allergy/Immunology/Infectious; Audiologic/Otolaryngologic; Cardiovascular; Gastrointestinal; Genitourinary; Pulmonary	Ciliary dyskinesia, primary, 14, 613807 (3), Autosomal recessive	7.9127E-12	0.14	0.14	0.14	0.14	0.14	0.14	0.14	0.14	0.14	0.14	0.14	0.14	0.14	0.14	0.14	0.29	100	100	100	97.75	99.57
401	CCDC40	coiled-coil domain containing 40	17q25.3	chr17	78010430	78074412	protein-coding gene	yes	OMIM: AR; CGD: AR; DDG2P: AR	not in SysNDD	severe gene	Allergy/Immunology/Infectious; Audiologic/Otolaryngologic; Cardiovascular; Gastrointestinal; Pulmonary	Ciliary dyskinesia, primary, 15, 613808 (3), Autosomal recessive	3.8155E-17	0	0	0	0	0	0	0	0	0	0	0	0	0.29	0.29	0.29	1.14	99.99	99.99	100	95.57	100
402	CCDC47	coiled-coil domain containing 47	17q23.3	chr17	61822609	61853711	protein-coding gene	yes	OMIM: AR; CGD: AR; DDG2P: AR	Definitive; Autosomal recessive inheritance	not severe gene	Allergy/Immunology/Infectious; Craniofacial; Dental; Dermatologic; Gastrointestinal; Musculoskeletal; Neurologic	Trichohepatoneurodevelopmental syndrome, 618268 (3), Autosomal recessive	6.1333E-08	0	0	0	0	0	0	0	0	0	0	0	0	0	0	0	0	100	100	100	100	100
403	CCDC65	coiled-coil domain containing 65	12q13.12	chr12	49297892	49325623	protein-coding gene	yes	OMIM: AR; CGD: AR; DDG2P: AR	not in SysNDD	not severe gene	Allergy/Immunology/Infectious; Pulmonary	Ciliary dyskinesia, primary, 27, 615504 (3), Autosomal recessive	5.7685E-11	0	0	0	0	0	0	0	0	0	0	0	0	0	0	0	0	100	100	100	100	100
404	CCDC8	coiled-coil domain containing 8	19q13.32	chr19	46913628	46916841	protein-coding gene	yes	OMIM: AR; CGD: AR; DDG2P: AR	not in SysNDD	severe gene	Craniofacial; Musculoskeletal	3-M syndrome 3, 614205 (3), Autosomal recessive	0.25395	0	0	0	0	0	0	0	0	0	0	0	0	0.14	0.14	0.14	0.29	100	100	100	100	100
405	CCDC88A	coiled-coil domain containing 88A	2p16.1	chr2	55514977	55647031	protein-coding gene	yes	OMIM: AR; CGD: AR; DDG2P: AR	Definitive; Autosomal recessive inheritance	not severe gene	Craniofacial; Neurologic	?PEHO syndrome-like, 617507 (3), Autosomal recessive	1	0	0	0	0	0	0	0	0	0	0	0	0	0	0	0	0	99.93	99.93	100	100	100
406	CCDC88C	coiled-coil domain containing 88C	14q32.11-q32.12	chr14	91737666	91884188	protein-coding gene	yes	OMIM: AR/AD; CGD: AR/AD; DDG2P: AR	Definitive; Autosomal recessive inheritance	severe gene	Neurologic	?Spinocerebellar ataxia 40, 616053 (3), Autosomal dominant; Hydrocephalus, congenital, 1, 236600 (3), Autosomal recessive	3.3027E-08	0	0	0	0	0	0	0	0	0	0	0	0	0	0	0	0	100	100	100	99.71	99.54
407	CCN6	cellular communication network factor 6	6q21	chr6	112375274	112392172	protein-coding gene	yes	OMIM: AR; CGD: AR	not in SysNDD	severe gene	Musculoskeletal	Progressive pseudorheumatoid dysplasia, 208230 (3), Autosomal recessive	0.00061942	0	0	0	0	0	0	0	0	0	0.14	0.14	0.14	0.14	0.29	0.29	0.29	100	100	100	100	100
408	CCNA2	cyclin A2	4q27	chr4	122737598	122745088	protein-coding gene	single database	DDG2P: AR	Limited; Autosomal recessive inheritance	not severe gene	Neurologic	AUTOSOMAL RECESSIVE MENTAL RETARDATION	0.99962	0	0	0	0	0	0	0	0	0	0	0	0	0	0	0	0	100	100	100	100	99.77
409	CCNO	cyclin O	5q11.2	chr5	54526979	54529508	protein-coding gene	yes	OMIM: AR; CGD: AR; DDG2P: AR	not in SysNDD	severe gene	Allergy/Immunology/Infectious; Audiologic/Otolaryngologic; Genitourinary; Pulmonary	Ciliary dyskinesia, primary, 29, 615872 (3), Autosomal recessive	0.003548	0	0	0	0	0	0	0	0	0	0	0	0	0	0	0	0.14	100	100	100	94.77	99.64
410	CCNQ	cyclin Q	Xq28	chrX	152853376	152865500	protein-coding gene	yes, XL	OMIM: XLD; CGD: XL; DDG2P: XLD	not in SysNDD	not severe gene	Endocrine; Genitourinary; Oncologic	STAR syndrome, 300707 (3), X-linked dominant	0.90384	0	0	0	0	0	0	0	0	0	0	0	0	0	0	0	0	100	100	100	87.64	87.5
411	CCT5	chaperonin containing TCP1 subunit 5	5p15.2	chr5	10250032	10266524	protein-coding gene	yes	OMIM: AR; CGD: AR	not in SysNDD	not severe gene	Neurologic	Neuropathy, hereditary sensory, with spastic paraplegia, 256840 (3), Autosomal recessive	0.99928	0	0	0	0	0	0	0	0	0	0	0	0	0	0	0	0	100	100	100	99.19	100
412	CD151	CD151 molecule (Raph blood group)	11p15.5	chr11	832842	839831	protein-coding gene	conflicting	OMIM: N/A; DDG2P: AR	not in SysNDD	not severe gene	Audiologic/Otolaryngologic; Dermatologic; Renal	[Blood group, Raph], 179620 (3); Epidermolysis bullosa simplex 7, with nephropathy and deafness, 609057 (3)	0.000010841	0	0	0	0	0	0	0	0	0	0	0	0	0	0	0	0	100	100	100	100	100
413	CD19	CD19 molecule	16p11.2	chr16	28943259	28950667	protein-coding gene	yes	OMIM: AR; CGD: AR	not in SysNDD	not severe gene	Allergy/Immunology/Infectious	Immunodeficiency, common variable, 3, 613493 (3), Autosomal recessive	0.90496	0	0	0	0	0	0	0	0	0	0	0	0	0	0	0	0	100	100	100	99.5	100
414	CD247	CD247 molecule	1q24.2	chr1	167399876	167487847	protein-coding gene	yes	OMIM: AR; CGD: AR	not in SysNDD	not severe gene	Allergy/Immunology/Infectious; Gastrointestinal	?Immunodeficiency 25, 610163 (3), Autosomal recessive	0.016734	0	0.43	0.43	0.43	0.43	0.43	0.43	0.43	0.43	0.43	0.43	0.43	0.43	0.43	0.43	0.43	100	100	100	99.1	99.2
415	CD27	CD27 molecule	12p13.31	chr12	6554032	6560884	protein-coding gene	yes	OMIM: AR; CGD: AR	not in SysNDD	severe gene	Allergy/Immunology/Infectious; Hematologic; Oncologic	Lymphoproliferative syndrome 2, 615122 (3), Autosomal recessive	0.010011	0	0	0	0	0	0	0	0	0	0	0	0	0	0	0	0	100	100	100	99.52	99.87
416	CD2AP	CD2 associated protein	6p12.3	chr6	47445524	47594999	protein-coding gene	conflicting	OMIM: N/A; CGD: AR	not in SysNDD	not severe gene	Renal	Glomerulosclerosis, focal segmental, 3, 607832 (3)	0.22989	0	0	0	0	0	0	0	0	0	0	0	0	0.14	0.14	0.43	0.43	100	100	100	100	99.89
417	CD320	CD320 molecule	19p13.2	chr19	8367010	8373240	protein-coding gene	conflicting	OMIM: N/A; CGD: AR	not in SysNDD	not severe gene	Biochemical; Ophthalmologic	Methylmalonic aciduria, transient, due to transcobalamin receptor defect, 613646 (3)	0.003525	0	0	0	0	0	0	0	0	0	0	0	0	0	0	0.14	0.14	100	100	100	98.79	99.94
418	CD36	CD36 molecule	7q21.11	chr7	79998890	80308593	protein-coding gene	yes	OMIM: AR, N/A; CGD: AR	not in SysNDD	not severe gene	Hematologic	Platelet glycoprotein IV deficiency, 608404 (3), Autosomal recessive; {Coronary heart disease, susceptibility to, 7}, 610938 (3); {Malaria, cerebral, susceptibility to}, 611162 (3); {Malaria, cerebral, reduced risk of}, 611162 (3)	1.0857E-60	0	0.29	0.43	0.43	0.43	0.43	0.43	0.43	0.43	0.43	0.43	0.43	1.57	1.57	1.57	2.14	100	100	100	100	100
419	CD3D	CD3d molecule	11q23.3	chr11	118209668	118213459	protein-coding gene	yes	OMIM: AR; CGD: AR	not in SysNDD	severe gene	Allergy/Immunology/Infectious	Immunodeficiency 19, 615617 (3), Autosomal recessive	0.000085898	0	0	0	0	0	0	0	0	0	0	0	0	0	0	0	0	100	100	100	100	100
420	CD3E	CD3e molecule	11q23.3	chr11	118175259	118186890	protein-coding gene	yes	OMIM: AR; CGD: AR; ClinGen: AR	not in SysNDD	not severe gene	Allergy/Immunology/Infectious	Immunodeficiency 18, 615615 (3), Autosomal recessive; Immunodeficiency 18, SCID variant, 615615 (3), Autosomal recessive	0.00034464	0	0	0	0	0	0	0	0	0	0	0	0	0.14	0.14	0.14	0.14	100	100	100	99.22	100
421	CD3G	CD3g molecule	11q23.3	chr11	118215058	118225876	protein-coding gene	yes	OMIM: AR; CGD: AR	not in SysNDD	not severe gene	Allergy/Immunology/Infectious	Immunodeficiency 17, CD3 gamma deficient, 615607 (3), Autosomal recessive	0.00001712	0	0	0	0	0	0	0	0	0	0	0	0	0	0	0	0	100	100	100	99.78	100
422	CD40	CD40 molecule	20q13.12	chr20	44746910	44758502	protein-coding gene	yes	OMIM: AR; CGD: AR	not in SysNDD	severe gene	Allergy/Immunology/Infectious	Immunodeficiency with hyper-IgM, type 3, 606843 (3), Autosomal recessive	0.84603	0	0	0	0	0	0	0	0	0	0	0	0	0	0	0	0	100	100	100	99.99	99.78
423	CD40LG	CD40 ligand	Xq26.3	chrX	135730351	135742549	protein-coding gene	yes, XL	OMIM: XLR; CGD: XL; ClinGen: XL	not in SysNDD	severe gene	Allergy/Immunology/Infectious; Hematologic; Oncologic	Immunodeficiency, X-linked, with hyper-IgM, 308230 (3), X-linked recessive	0.72079	0	0	0	0	0	0	0	0	0	0	0	0	0	0	0	0	100	100	100	99.74	100
424	CD46	CD46 molecule	1q32.2	chr1	207925401	207968858	protein-coding gene	yes	OMIM: AR/AD; CGD: AR/AD	not in SysNDD	not severe gene	Hematologic; Renal	{Hemolytic uremic syndrome, atypical, susceptibility to, 2}, 612922 (3), Autosomal recessive, Autosomal dominant	4.7013E-07	0	0	0	0	0	0	0	0	0	0	0	0	0	0	0	0	100	100	100	100	100
425	CD55	CD55 molecule (Cromer blood group)	1q32.2	chr1	207494720	207560149	protein-coding gene	yes	OMIM: AR; CGD: AR/BG	not in SysNDD	severe gene	Hematologic	[Blood group Cromer], 613793 (3), Autosomal recessive; Complement hyperactivation, angiopathic thrombosis, and protein-losing enteropathy, 226300 (3), Autosomal recessive	5.6753E-12	0	0	0	0	0	0	0	0	0	0	0	0	0	0	0	0	100	100	100	96.56	92.94
426	CD59	CD59 molecule (CD59 blood group)	11p13	chr11	33724555	33758037	protein-coding gene	yes	OMIM: AR; CGD: AR	not in SysNDD	not severe gene	Allergy/Immunology/Infectious; Hematologic; Neurologic	Hemolytic anemia, CD59-mediated, with or without immune-mediated polyneuropathy, 612300 (3), Autosomal recessive	0.60568	0	0	0	0	0	0	0	0	0	0	0	0	0	0	0	0	100	100	100	98.67	100
427	CD70	CD70 molecule	19p13.3	chr19	6583193	6604114	protein-coding gene	yes	OMIM: AR; CGD: AR	not in SysNDD	not severe gene	Allergy/Immunology/Infectious; Oncologic	Lymphoproliferative syndrome 3, 618261 (3), Autosomal recessive	0.010394	0	0	0	0	0	0	0	0	0	0	0	0	0	0	0	0	100	100	100	95.36	99.77
428	CD79A	CD79a molecule	19q13.2	chr19	42381189	42385439	protein-coding gene	yes	OMIM: AR; CGD: AR; ClinGen: AR	not in SysNDD	not severe gene	Allergy/Immunology/Infectious	Agammaglobulinemia 3, 613501 (3), Autosomal recessive	0.69226	0	0	0	0	0	0	0	0	0	0	0	0	0	0	0	0	100	100	100	95.93	100
429	CD79B	CD79b molecule	17q23.3	chr17	62006099	62009714	protein-coding gene	yes	OMIM: AR; CGD: AR; ClinGen: AR	not in SysNDD	not severe gene	Allergy/Immunology/Infectious	Agammaglobulinemia 6, 612692 (3), Autosomal recessive	0.9163	0	0	0	0	0	0	0	0	0	0	0	0	0	0	0	0	100	100	100	100	100
430	CD81	CD81 molecule	11p15.5	chr11	2397406	2418649	protein-coding gene	yes	OMIM: AR; CGD: AR	not in SysNDD	severe gene	Allergy/Immunology/Infectious; Renal	Immunodeficiency, common variable, 6, 613496 (3), Autosomal recessive	0.91844	0	0	0	0	0	0	0	0	0	0	0	0	0	0	0	0	100	100	100	99.79	100
431	CD8A	CD8a molecule	2p11.2	chr2	87011732	87035519	protein-coding gene	yes	OMIM: AR; CGD: AR	not in SysNDD	not severe gene	Allergy/Immunology/Infectious	CD8 deficiency, familial, 608957 (3), Autosomal recessive	0.000016806	0	0	0	0	0	0	0	0	0	0	0	0	0	0	0	0	100	100	100	98.03	94.62
432	CDAN1	codanin 1	15q15.2	chr15	43015741	43029326	protein-coding gene	yes	OMIM: AR; CGD: AR	not in SysNDD	not severe gene	Cardiovascular; Hematologic; Musculoskeletal; Renal	Dyserythropoietic anemia, congenital, type Ia, 224120 (3), Autosomal recessive	1.1134E-12	0.57	0.57	0.57	0.57	0.57	0.57	0.57	0.57	0.57	0.57	0.57	0.57	0.71	0.71	0.86	0.86	100	100	100	99.38	98.53
433	CDC14A	cell division cycle 14A	1p21.2	chr1	100810556	100985834	protein-coding gene	yes	OMIM: AR; CGD: AR; ClinGen: AR	not in SysNDD	not severe gene	Audiologic/Otolaryngologic; Genitourinary	Deafness, autosomal recessive 32, with or without immotile sperm, 608653 (3), Autosomal recessive	9.6376E-08	0	0	0	0	0	0	0	0	0	0	0	0	0	0	0	0.14	100	100	100	100	99.98
434	CDC40	cell division cycle 40	6q21	chr6	110501343	110575478	protein-coding gene	yes	OMIM: AR; DDG2P: AR	not in SysNDD	not severe gene	Craniofacial; Hematologic; Neurologic	?Pontocerebellar hypoplasia, type 15, 619302 (3), Autosomal recessive	0.97944	0	0	0	0	0	0	0	0	0	0	0	0	0	0	0	0	100	100	100	99.88	100
435	CDC45	cell division cycle 45	22q11.21	chr22	19466981	19508135	protein-coding gene	yes	OMIM: AR; CGD: AR; DDG2P: AR	Limited; Autosomal recessive inheritance	severe gene	Craniofacial; Gastrointestinal; Musculoskeletal; Neurologic	Meier-Gorlin syndrome 7, 617063 (3), Autosomal recessive	0.000046237	0	0	0	0	0	0	0.14	0.14	0.14	0.14	0.14	0.14	0.43	0.43	0.43	0.43	100	100	100	99.34	100
436	CDC6	cell division cycle 6	17q21.2	chr17	38443884	38460909	protein-coding gene	yes	OMIM: AR; CGD: AR; DDG2P: AR	Limited; Autosomal recessive inheritance	not severe gene	Craniofacial; Gastrointestinal; Genitourinary; Musculoskeletal; Neurologic	?Meier-Gorlin syndrome 5, 613805 (3), Autosomal recessive	1.1499E-09	0	0	0	0	0	0	0	0	0	0	0	0	0	0	0	0	100	100	100	100	100
437	CDCA7	cell division cycle associated 7	2q31.1	chr2	174219547	174233725	protein-coding gene	yes	OMIM: AR; CGD: AR	not in SysNDD	not severe gene	Allergy/Immunology/Infectious; Craniofacial; Gastrointestinal; Neurologic	Immunodeficiency-centromeric instability-facial anomalies syndrome 3, 616910 (3), Autosomal recessive	0.010816	0	0	0	0	0	0	0	0	0	0	0	0	0	0	0	0	100	100	100	96.15	97.24
438	CDH11	cadherin 11	16q21	chr16	64977655	65160015	protein-coding gene	yes	OMIM: AR; CGD: AR	Definitive; Autosomal recessive inheritance	severe gene	Craniofacial; Dental; Genitourinary; Musculoskeletal; Neurologic; Ophthalmologic	Elsahy-Waters syndrome, 211380 (3), Autosomal recessive	0.9999	0	0	0	0	0	0	0	0	0	0	0	0	0	0	0	0	99.8	99.8	100	98.89	99.99
439	CDH23	cadherin related 23	10q22.1	chr10	73156690	73575704	protein-coding gene	yes	OMIM: AR/AD; CGD: AR/AD/Digenic; DDG2P: AR; ClinGen: AR	not in SysNDD	severe gene	Audiologic/Otolaryngologic; Oncologic; Ophthalmologic	Usher syndrome, type 1D, 601067 (3), Autosomal recessive, Digenic recessive; {Pituitary adenoma 5, multiple types}, 617540 (3), Autosomal dominant; Usher syndrome, type 1D/F digenic, 601067 (3), Autosomal recessive, Digenic recessive; Deafness, autosomal recessive 12, 601386 (3), Autosomal recessive	3.1819E-06	0	0	0	0	0	0	0	0	0	0	0	0	0	0.14	0.14	0.14	100	100	100	98.82	99.43
440	CDH3	cadherin 3	16q22.1	chr16	68670091	68756519	protein-coding gene	yes	OMIM: AR; CGD: AR; DDG2P: AR	not in SysNDD	severe gene	Dermatologic; Musculoskeletal; Ophthalmologic	Hypotrichosis, congenital, with juvenile macular dystrophy, 601553 (3), Autosomal recessive; Ectodermal dysplasia, ectrodactyly, and macular dystrophy, 225280 (3), Autosomal recessive	2.7988E-10	0	0	0	0	0	0	0.14	0.14	0.14	0.14	0.14	0.14	0.29	0.29	0.29	0.29	100	100	100	99.68	99.71
441	CDHR1	cadherin related family member 1	10q23.1	chr10	85954390	85979377	protein-coding gene	yes	OMIM: AR; CGD: AR	not in SysNDD	not severe gene	Ophthalmologic	Cone-rod dystrophy 15, 613660 (3), Autosomal recessive; Retinitis pigmentosa 65, 613660 (3), Autosomal recessive	2.8422E-21	0	0	0	0	0	0	0	0	0	0	0	0	0	0	0	0	99.92	99.92	100	97.95	99.87
442	CDIN1	CDAN1 interacting nuclease 1	15q14	chr15	36871811	37102449	protein-coding gene	yes	OMIM: AR; CGD: AR	not in SysNDD	not severe gene	Hematologic; Musculoskeletal	Dyserythropoietic anemia, congenital, type Ib, 615631 (3), Autosomal recessive	3.2889E-07	0	0	0	0	0	0	0	0	0	0	0	0	0	0	0	0	100	100	100	99.91	99.99
443	CDK10	cyclin dependent kinase 10	16q24.3	chr16	89747144	89762772	protein-coding gene	yes	OMIM: AR; CGD: AR; DDG2P: AR	Definitive; Autosomal recessive inheritance	severe gene	Craniofacial; Musculoskeletal; Neurologic	Al Kaissi syndrome, 617694 (3), Autosomal recessive	1.193E-16	0.29	0.29	0.29	0.29	0.29	0.29	0.29	0.29	0.29	0.29	0.29	0.29	0.29	0.29	0.29	0.29	100	100	100	98.65	99.99
444	CDK16	cyclin dependent kinase 16	Xp11.3	chrX	47077258	47089396	protein-coding gene	single database	DDG2P: XLR	Limited; X-linked inheritance	not severe gene	Neurologic	INTELLECTUAL DISABILITY	0.9948	0	0	0	0	0	0	0	0	0	0	0	0	0	0	0	0	100	100	100	99	88.64
445	CDK5	cyclin dependent kinase 5	7q36.1	chr7	150750898	150755617	protein-coding gene	yes	OMIM: AR; CGD: AR	Limited; Autosomal dominant inheritance; Autosomal recessive inheritance	not severe gene	Craniofacial; Musculoskeletal; Neurologic	?Lissencephaly 7 with cerebellar hypoplasia, 616342 (3), Autosomal recessive	0.13892	0	0	0	0	0	0	0	0	0	0	0	0	0	0	0	0	100	100	100	99.57	99.69
446	CDK5RAP2	CDK5 regulatory subunit associated protein 2	9q33.2	chr9	123151146	123342448	protein-coding gene	yes	OMIM: AR; CGD: AR; DDG2P: AR	Definitive; Autosomal recessive inheritance	severe gene	Audiologic/Otolaryngologic; Neurologic	Microcephaly 3, primary, autosomal recessive, 604804 (3), Autosomal recessive	4.6171E-23	0	0.14	0.14	0.14	0.14	0.14	0.14	0.14	0.14	0.57	0.57	0.57	0.57	0.57	0.57	0.57	100	100	100	99.82	100
447	CDK6	cyclin dependent kinase 6	7q21.2	chr7	92234234	92465908	protein-coding gene	yes	OMIM: AR; CGD: AR	Definitive; Autosomal recessive inheritance	not severe gene	Craniofacial; Neurologic	?Microcephaly 12, primary, autosomal recessive, 616080 (3), Autosomal recessive	0.98315	0	0	0	0	0	0	0	0	0	0	0	0	0	0	0	0	100	100	100	98.27	100
448	CDKL5	cyclin dependent kinase like 5	Xp22.13	chrX	18443702	18671749	protein-coding gene	yes, XL	OMIM: XLD; CGD: XL; DDG2P: XLD; ClinGen: XL	Definitive; X-linked inheritance	not severe gene	Neurologic	Developmental and epileptic encephalopathy 2, 300672 (3), X-linked dominant	0.99932	0	0	0	0	0	0	0	0	0	0	0	0	0	0	0	0	98.59	98.59	100	99.93	99.61
449	CDKN1B	cyclin dependent kinase inhibitor 1B	12p13.1	chr12	12867991	12875305	protein-coding gene	conflicting	OMIM: AD; ClinGen: AR/AD; AR PMID: 23505216	not in SysNDD	not severe gene	Oncologic	hereditary nonpolyposis colon cancer; multiple endocrine neoplasia type 4	0.62376	0	0	0	0	0	0	0	0	0	0	0	0	0	0	0	0	100	100	100	99.58	100
450	CDSN	corneodesmosin	6p21.33	chr6	31082866	31088223	protein-coding gene	yes	OMIM: AR/AD; CGD: AR/AD	not in SysNDD	not severe gene	Allergy/Immunology/Infectious; Dermatologic	Hypotrichosis 2, 146520 (3), Autosomal dominant; Peeling skin syndrome 1, 270300 (3), Autosomal recessive	0.46391	0	0	0	0	0	0	0	0	0	0	0	0	0	0	0	0	100	100	100	93.64	99.83
451	CDT1	chromatin licensing and DNA replication factor 1	16q24.3	chr16	88869620	88875666	protein-coding gene	yes	OMIM: AR; CGD: AR; DDG2P: AR	not in SysNDD	severe gene	Craniofacial; Endocrine; Musculoskeletal; Neurologic	Meier-Gorlin syndrome 4, 613804 (3), Autosomal recessive	2.5825E-10	0	0	0	0	0	0	0	0	0	0	0	0	0	0	0	0	100	100	100	92.87	89.45
452	CEACAM16	CEA cell adhesion molecule 16, tectorial membrane component	19q13.31-q13.32	chr19	45202420	45213986	protein-coding gene	conflicting	OMIM: AR/AD; CGD: AR/AD; ClinGen: AD	not in SysNDD	not severe gene	Audiologic/Otolaryngologic	Deafness, autosomal dominant 4B, 614614 (3), Autosomal dominant; Deafness, autosomal recessive 113, 618410 (3), Autosomal recessive	0.000015758	0	0	0	0	0	0	0	0	0	0	0	0	0	0	0	0	100	100	100	97.28	100
453	CEBPE	CCAAT enhancer binding protein epsilon	14q11.2	chr14	23586512	23588825	protein-coding gene	yes	OMIM: AR; CGD: AR	not in SysNDD	not severe gene	Allergy/Immunology/Infectious	Specific granule deficiency, 245480 (3), Autosomal recessive	0.0070769	0	0	0	0	0	0	0	0	0	0	0	0	0	0	0	0	100	100	100	96.12	99.94
454	CEMIP	cell migration inducing hyaluronidase 1	15q25.1	chr15	81071683	81244117	protein-coding gene	single database	ClinGen: AR	not in SysNDD	not severe gene	Audiologic/Otolaryngologic	nonsyndromic genetic deafness	4.4023E-17	0	0	0	0	0	0	0	0	0	0	0	0	0	0	0	0	100	100	100	99.84	99.63
455	CENPE	centromere protein E	4q24	chr4	104026962	104119566	protein-coding gene	yes	OMIM: AR; CGD: AR	Definitive; Autosomal recessive inheritance	not severe gene	Craniofacial; Musculoskeletal; Neurologic	?Microcephaly 13, primary, autosomal recessive, 616051 (3), Autosomal recessive	0.24146	0	0	0	0	0	0	0.14	0.14	0.14	0.14	0.14	0.14	0.29	0.29	0.29	0.43	100	100	100	100	99.78
456	CENPF	centromere protein F	1q41	chr1	214776537	214837931	protein-coding gene	yes	OMIM: AR; CGD: AR; DDG2P: AR	Definitive; Autosomal recessive inheritance	not severe gene	Craniofacial; Gastrointestinal; Neurologic; Renal	Stromme syndrome, 243605 (3), Autosomal recessive	1.8822E-36	0	0	0	0	0	0	0	0	0	0	0	0	0	0	0	0	100	100	100	100	99.85
457	CENPJ	centromere protein J	13q12.12-q12.13	chr13	25456421	25497027	protein-coding gene	yes	OMIM: AR; CGD: AR; DDG2P: AR	Definitive; Autosomal recessive inheritance	severe gene	Craniofacial; Musculoskeletal; Neurologic	Microcephaly 6, primary, autosomal recessive, 608393 (3), Autosomal recessive; ?Seckel syndrome 4, 613676 (3), Autosomal recessive	2.0603E-27	0	0	0	0	0	0	0	0	0	0	0	0	0.14	0.14	0.14	0.14	100	100	100	100	100
458	CENPT	centromere protein T	16q22.1	chr16	67862059	67881714	protein-coding gene	yes	OMIM: AR; CGD: AR	not in SysNDD	not severe gene	Craniofacial; Endocrine; Genitourinary; Musculoskeletal; Neurologic; Ophthalmologic	?Short stature and microcephaly with genital anomalies, 618702 (3), Autosomal recessive	5.8498E-06	0	0	0	0	0	0	0	0	0	0	0	0	0	0	0	0	100	100	100	97.92	100
459	CEP104	centrosomal protein 104	1p36.32	chr1	3728644	3773778	protein-coding gene	yes	OMIM: AR; DDG2P: AR	Definitive; Autosomal recessive inheritance	not severe gene	Ophthalmologic; Pulmonary; Musculoskeletal; Neurologic	Joubert syndrome 25, 616781 (3), Autosomal recessive	1.2281E-12	0	0	0	0	0	0	0	0	0	0	0	0	0	0	0	0	100	100	100	99.89	98.3
460	CEP112	centrosomal protein 112	17q24.1	chr17	63631655	64188202	protein-coding gene	yes	OMIM: AR; CGD: AR	not in SysNDD	not severe gene	Genitourinary	Spermatogenic failure 44, 619044 (3), Autosomal recessive	7.0861E-39	0	0	0	0	0	0	0	0	0	0	0	0	0.14	0.14	0.14	0.14	100	100	100	100	99.96
461	CEP120	centrosomal protein 120	5q23.2	chr5	122680578	122759286	protein-coding gene	yes	OMIM: AR; CGD: AR	Definitive; Autosomal recessive inheritance	severe gene	Musculoskeletal; Neurologic; Renal	Short-rib thoracic dysplasia 13 with or without polydactyly, 616300 (3), Autosomal recessive; Joubert syndrome 31, 617761 (3), Autosomal recessive	4.0887E-15	0	0	0	0	0	0	0	0	0	0	0	0	0.14	0.29	0.29	0.29	100	100	100	100	100
462	CEP135	centrosomal protein 135	4q12	chr4	56815036	56899529	protein-coding gene	yes	OMIM: AR; CGD: AR; DDG2P: AR	Definitive; Autosomal recessive inheritance	not severe gene	Craniofacial; Musculoskeletal; Neurologic	Microcephaly 8, primary, autosomal recessive, 614673 (3), Autosomal recessive	3.5892E-22	0	0	0	0	0	0	0	0	0	0	0	0	0.14	0.14	0.14	0.14	100	100	100	100	99.98
463	CEP152	centrosomal protein 152	15q21.1	chr15	49005124	49103343	protein-coding gene	yes	OMIM: AR; CGD: AR; DDG2P: AR	Definitive; Autosomal recessive inheritance	severe gene	Craniofacial; Musculoskeletal; Neurologic	Microcephaly 9, primary, autosomal recessive, 614852 (3), Autosomal recessive; Seckel syndrome 5, 613823 (3), Autosomal recessive	2.6574E-27	0	0	0	0	0	0	0	0	0	0	0	0	0.29	0.29	0.29	0.43	99.99	99.99	100	100	100
464	CEP164	centrosomal protein 164	11q23.3	chr11	117185272	117283984	protein-coding gene	yes	OMIM: AR; CGD: AR	not in SysNDD	not severe gene	Gastrointestinal; Neurologic; Ophthalmologic; Pulmonary; Renal	Nephronophthisis 15, 614845 (3), Autosomal recessive	4.8293E-27	0	0	0	0	0	0	0	0	0	0	0	0	0.29	0.29	0.29	0.29	100	100	100	98.48	100
465	CEP19	centrosomal protein 19	3q29	chr3	196433147	196439164	protein-coding gene	yes	OMIM: AR; CGD: AR	Definitive; Autosomal recessive inheritance	not severe gene	Endocrine; Genitourinary	Morbid obesity and spermatogenic failure, 615703 (3), Autosomal recessive	0.015687	0	0	0	0	0	0	0	0	0	0	0	0	0	0	0	0	100	100	100	100	100
466	CEP250	centrosomal protein 250	20q11.22	chr20	34042984	34107108	protein-coding gene	yes	OMIM: AR; CGD: AR	not in SysNDD	not severe gene	Audiologic/Otolaryngologic; Ophthalmologic	Cone-rod dystrophy and hearing loss 2, 618358 (3), Autosomal recessive	9.449E-33	0	0	0	0	0	0	0	0	0	0	0	0	0.14	0.14	0.14	0.29	100	100	100	99.03	100
467	CEP290	centrosomal protein 290	12q21.32	chr12	88442790	88535993	protein-coding gene	yes	OMIM: AR, N/A; CGD: AR; DDG2P: AR	Definitive; Autosomal recessive inheritance	severe gene	Cardiovascular; Craniofacial; Gastrointestinal; Genitourinary; Musculoskeletal; Neurologic; Ophthalmologic; Pulmonary; Renal	Leber congenital amaurosis 10, 611755 (3); Joubert syndrome 5, 610188 (3), Autosomal recessive; Senior-Loken syndrome 6, 610189 (3), Autosomal recessive; ?Bardet-Biedl syndrome 14, 615991 (3), Autosomal recessive; Meckel syndrome 4, 611134 (3), Autosomal recessive	1.0549E-60	0.71	0.71	0.71	0.71	0.71	0.71	0.71	0.71	0.71	0.86	0.86	0.86	0.86	0.86	0.86	1	99.99	99.99	100	100	99.93
468	CEP41	centrosomal protein 41	7q32.2	chr7	130033611	130082274	protein-coding gene	yes	OMIM: AR; CGD: AR/Digenic ; DDG2P: AR	Definitive; Autosomal recessive inheritance	severe gene	Gastrointestinal; Neurologic; Ophthalmologic; Pulmonary; Renal	Joubert syndrome 15, 614464 (3), Autosomal recessive	3.5915E-06	0	0	0	0	0	0	0	0	0	0	0	0	0	0	0	0	100	100	100	99.56	100
469	CEP55	centrosomal protein 55	10q23.33	chr10	95256388	95288849	protein-coding gene	yes	OMIM: AR; CGD: AR	Definitive; Autosomal recessive inheritance	not severe gene	Neurologic; Renal	Multinucleated neurons, anhydramnios, renal dysplasia, cerebellar hypoplasia, and hydranencephaly, 236500 (3), Autosomal recessive	1.964E-12	0	0	0	0	0	0	0	0	0	0	0	0	0	0	0	0	100	100	100	100	100
470	CEP57	centrosomal protein 57	11q21	chr11	95523128	95565857	protein-coding gene	yes	OMIM: AR; CGD: AR; DDG2P: AR; ClinGen: AR	Definitive; Autosomal recessive inheritance	not severe gene	Cardiovascular; Craniofacial; Endocrine; Gastrointestinal; Musculoskeletal; Neurologic; Pulmonary	Mosaic variegated aneuploidy syndrome 2, 614114 (3), Autosomal recessive	0.072685	0	0	0	0	0	0	0	0	0	0	0	0	0	0	0	0	100	100	100	100	100
471	CEP63	centrosomal protein 63	3q22.2	chr3	134204584	134293859	protein-coding gene	yes	OMIM: AR; CGD: AR; DDG2P: AR	Definitive; Autosomal recessive inheritance	not severe gene	Craniofacial; Musculoskeletal; Neurologic	?Seckel syndrome 6, 614728 (3), Autosomal recessive	6.2444E-25	0	0.14	0.14	0.14	0.14	0.14	0.14	0.14	0.14	0.14	0.14	0.14	0.29	0.29	0.43	0.43	100	100	100	100	100
472	CEP78	centrosomal protein 78	9q21.2	chr9	80850977	80894606	protein-coding gene	yes	OMIM: AR; CGD: AR; ClinGen: AR	not in SysNDD	severe gene	Audiologic/Otolaryngologic; Ophthalmologic	Cone-rod dystrophy and hearing loss, 617236 (3), Autosomal recessive	6.1656E-12	0	0.14	0.14	0.14	0.14	0.14	0.14	0.14	0.14	0.14	0.14	0.14	0.14	0.14	0.14	0.29	100	100	100	100	100
473	CEP83	centrosomal protein 83	12q22	chr12	94700224	94853764	protein-coding gene	yes	OMIM: AR; CGD: AR; DDG2P: AR	Definitive; Autosomal recessive inheritance	not severe gene	Gastrointestinal; Neurologic; Ophthalmologic; Renal	Nephronophthisis 18, 615862 (3), Autosomal recessive	4.2942E-14	0.29	0.29	0.29	0.29	0.29	0.29	0.29	0.29	0.29	0.29	0.29	0.29	0.29	0.29	0.29	0.29	100	100	100	100	100
474	CERKL	ceramide kinase like	2q31.3	chr2	182401402	182545392	protein-coding gene	yes	OMIM: AR; CGD: AR	not in SysNDD	not severe gene	Ophthalmologic	Retinitis pigmentosa 26, 608380 (3), Autosomal recessive	9.8447E-25	0	0	0	0	0	0	0	0	0	0	0	0	0.14	0.14	0.14	0.14	100	100	100	100	99.75
475	CERS1	ceramide synthase 1	19p13.11	chr19	18979353	19007536	protein-coding gene	yes	OMIM: AR; CGD: AR	Limited; Autosomal recessive inheritance	not severe gene	Neurologic	?Epilepsy, progressive myoclonic, 8, 616230 (3), Autosomal recessive	0.096618	0	0	0	0	0	0	0	0	0	0	0	0	0	0	0	0	96.01	96.01	94.66	79.8	64.5
476	CERS3	ceramide synthase 3	15q26.3	chr15	100940599	101085200	protein-coding gene	yes	OMIM: AR; CGD: AR	not in SysNDD	severe gene	Dermatologic	Ichthyosis, congenital, autosomal recessive 9, 615023 (3), Autosomal recessive	0.0056921	0	0	0	0	0	0	0	0	0	0	0	0	0	0	0.14	0.14	100	100	100	100	100
477	CFAP251	cilia and flagella associated protein 251	12q24.31	chr12	122355767	122441833	protein-coding gene	yes	OMIM: AR; CGD: AR	not in SysNDD	not severe gene	Genitourinary	Spermatogenic failure 33, 618152 (3), Autosomal recessive	2.9422E-13	0	0	0	0	0	0	0.57	0.57	0.57	0.57	0.57	0.57	0.57	0.57	0.57	0.57	100	100	100	99.76	100
478	CFAP298	cilia and flagella associated protein 298	21q22.11	chr21	33964388	33985176	protein-coding gene	yes	OMIM: AR; CGD: AR; DDG2P: AR	not in SysNDD	not severe gene	Allergy/Immunology/Infectious; Cardiovascular; Gastrointestinal; Pulmonary	Ciliary dyskinesia, primary, 26, 615500 (3), Autosomal recessive	1.1187E-06	0	0	0	0	0	0	0	0	0	0	0	0	0	0	0	0	100	100	100	99.61	100
479	CFAP300	cilia and flagella associated protein 300	11q22.1	chr11	101918173	101955291	protein-coding gene	yes	OMIM: AR; DDG2P: AR	not in SysNDD	not severe gene	Craniofacial; Audiologic/Otolaryngologic; Cardiovascular; Pulmonary; Obstetric; Genitourinary; Biochemical	Ciliary dyskinesia, primary, 38, 618063 (3), Autosomal recessive	2.0691E-06	0	0	0	0	0	0	0	0	0	0	0	0	0	0	0	0	100	100	100	100	100
480	CFAP410	cilia and flagella associated protein 410	21q22.3	chr21	45748826	45759285	protein-coding gene	yes	OMIM: AR; CGD: AR; DDG2P: AR	not in SysNDD	severe gene	Musculoskeletal; Ophthalmologic	Retinal dystrophy with macular staphyloma, 617547 (3), Autosomal recessive; Spondylometaphyseal dysplasia, axial, 602271 (3), Autosomal recessive	3.291E-07	0	0	0	0	0	0	0	0	0	0	0	0	0	0	0	0	100	100	100	96.53	98.62
481	CFAP418	chromosome 8 open reading frame 37	8q22.1	chr8	96257146	96281429	protein-coding gene	yes	OMIM: AR; CGD: AR	Limited; Autosomal recessive inheritance	not severe gene	General; Ophthalmologic; Dental; Musculoskeletal; Genitourinary; Renal; Neurologic	Retinitis pigmentosa 64, 614500 (3), Autosomal recessive; Cone-rod dystrophy 16, 614500 (3), Autosomal recessive; Bardet-Biedl syndrome 21, 617406 (3), Autosomal recessive	0.000023711	0	0	0	0	0	0	0	0	0	0	0	0	0	0	0	0	100	100	100	100	100
482	CFAP43	cilia and flagella associated protein 43	10q25.1	chr10	105889645	105992120	protein-coding gene	yes	OMIM: AR/AD; CGD: AR	not in SysNDD	not severe gene	Genitourinary	Hydrocephalus, normal pressure, 1, 236690 (3), Autosomal dominant; Spermatogenic failure 19, 617592 (3), Autosomal recessive	1.3459E-22	0	0	0	0	0	0	0	0	0	0	0	0	0	0.14	0.14	0.14	100	100	100	99.92	100
483	CFAP44	cilia and flagella associated protein 44	3q13.2	chr3	113005793	113160457	protein-coding gene	yes	OMIM: AR; CGD: AR	Limited; Autosomal recessive inheritance	not severe gene	Genitourinary	?Spermatogenic failure 20, 617593 (3), Autosomal recessive	6.1049E-15	0	0	0	0	0	0	0	0	0	0	0	0	0.29	0.29	0.29	0.43	100	100	100	100	100
484	CFAP47	cilia and flagella associated protein 47	Xp21.1	chrX	35937850	36403434	protein-coding gene	single database	OMIM: XLR	not in SysNDD	not severe gene	Endocrine; Genitourinary	Spermatogenic failure, X-linked, 3, 301059 (3), X-linked recessive	0.98906	0	0	0	0	0	0	0	0	0	0	0	0	0	0	0	0	97.66	97.66	99.95	99.92	100
485	CFAP53	cilia and flagella associated protein 53	18q21.1	chr18	47753562	47792892	protein-coding gene	yes	OMIM: AR; CGD: AR	not in SysNDD	not severe gene	Allergy/Immunology/Infectious; Cardiovascular; Gastrointestinal; Pulmonary	Heterotaxy, visceral, 6, autosomal recessive, 614779 (3), Autosomal recessive	9.6973E-19	0	0	0	0	0	0	0	0	0	0	0	0	0.14	0.14	0.29	0.43	100	100	100	98.91	100
486	CFAP58	cilia and flagella associated protein 58	10q25.1	chr10	106113521	106214848	protein-coding gene	yes	OMIM: AR; CGD: AR	not in SysNDD	not severe gene	Genitourinary	Spermatogenic failure 49, 619144 (3), Autosomal recessive	9.4345E-23	0	0	0	0	0	0	0	0	0	0	0	0	0.14	0.14	0.29	0.29	100	100	100	100	100
487	CFAP65	cilia and flagella associated protein 65	2q35	chr2	219867567	219906249	protein-coding gene	yes	OMIM: AR; CGD: AR	not in SysNDD	not severe gene	Genitourinary	Spermatogenic failure 40, 618664 (3), Autosomal recessive	4.7186E-27	0	0	0	0	0	0	0	0	0	0	0	0	0	0	0	0	100	100	100	99.64	100
488	CFAP69	cilia and flagella associated protein 69	7q21.13	chr7	89874487	89940377	protein-coding gene	yes	OMIM: AR; CGD: AR	not in SysNDD	not severe gene	Genitourinary	Spermatogenic failure 24, 617959 (3), Autosomal recessive	7.3323E-08	0	0	0	0	0	0	0	0	0	0	0	0	0	0	0	0	99	99	100	100	100
489	CFAP70	cilia and flagella associated protein 70	10q22.2	chr10	75013516	75118617	protein-coding gene	yes	OMIM: AR; CGD: AR	not in SysNDD	not severe gene	Genitourinary	?Spermatogenic failure 41, 618670 (3), Autosomal recessive	5.8673E-08	0	0	0	0	0	0	0	0	0	0	0	0	0	0	0	0	100	100	100	99.96	100
490	CFAP91	cilia and flagella associated protein 91	3q13.33	chr3	119421868	119485949	protein-coding gene	single database	OMIM: AR	not in SysNDD	not severe gene	Endocrine; Genitourinary	Spermatogenic failure 51, 619177 (3), Autosomal recessive	1.5718E-13	0	0	0	0	0	0	0	0	0	0	0	0	0	0	0	0	100	100	100	99.99	100
491	CFB	complement factor B	6p21.33	chr6	31913426	31919861	protein-coding gene	yes	OMIM: AR/AD; CGD: AR/AD	not in SysNDD	not severe gene	Allergy/Immunology/Infectious; Hematologic; Renal	?Complement factor B deficiency, 615561 (3), Autosomal recessive; {Hemolytic uremic syndrome, atypical, susceptibility to, 4}, 612924 (3), Autosomal dominant; {Macular degeneration, age-related, 14, reduced risk of}, 615489 (3), Digenic dominant	0.00033549	0	0	0	0	0	0	0	0	0	0	0	0	0.29	0.43	0.43	0.43	100	100	100	99.92	100
492	CFD	complement factor D	19p13.3	chr19	859642	863630	protein-coding gene	yes	OMIM: AR; CGD: AR	not in SysNDD	severe gene	Allergy/Immunology/Infectious	Complement factor D deficiency, 613912 (3), Autosomal recessive	6.7045E-06	0	0	0	0	0	0	0	0	0	0	0	0	0	0.14	0.14	0.14	100	100	100	93.72	97.85
493	CFH	complement factor H	1q31.3	chr1	196621007	196716634	protein-coding gene	yes	OMIM: AR/AD, N/A; CGD: AR/AD	not in SysNDD	severe gene	Allergy/Immunology/Infectious; Hematologic; Ophthalmologic; Renal	{Macular degeneration, age-related, 4}, 610698 (3); Basal laminar drusen, 126700 (3), Autosomal dominant; Complement factor H deficiency, 609814 (3), Autosomal recessive, Autosomal dominant; {Hemolytic uremic syndrome, atypical, susceptibility to, 1}, 235400 (3), Autosomal recessive, Autosomal dominant	0.86061	0	0	0	0	0	0	0	0	0	0	0	0	0	0	0.14	0.14	100	100	100	99.95	100
494	CFHR1	complement factor H related 1	1q31.3	chr1	196788886	196801319	protein-coding gene	yes	OMIM: AR/AD; CGD: AR/AD/Digenic	not in SysNDD	not severe gene	Hematologic; Renal	{Macular degeneration, age-related, reduced risk of}, 603075 (3), Autosomal dominant; {Hemolytic uremic syndrome, atypical, susceptibility to}, 235400 (3), Autosomal recessive, Autosomal dominant	2.6297E-08	0	0	0	0	0	0	0	0	0	0	0	0	0	0	0	0	100	100	100	99.95	98.68
495	CFHR3	complement factor H related 3	1q31.3	chr1	196743924	196764536	protein-coding gene	yes	OMIM: AR/AD; CGD: AR/AD/Digenic	not in SysNDD	not severe gene	Hematologic; Renal	{Macular degeneration, age-related, reduced risk of}, 603075 (3), Autosomal dominant; {Hemolytic uremic syndrome, atypical, susceptibility to}, 235400 (3), Autosomal recessive, Autosomal dominant	1.72E-11	0	0	0	0	0	0	0	0	0	0	0	0	0	0	0	0	99.48	99.48	100	94.33	97.6
496	CFHR4	complement factor H related 4	1q31.3	chr1	196819370	196888102	protein-coding gene	single database	CGD: AR/AD/Digenic	not in SysNDD	not severe gene	Hematologic; Renal	Hemolytic-uremic syndrome, atypical, susceptibility to	2.384E-18	0	0	0	0	0	0	0	0	0	0	0	0	0	0	0.14	0.14	100	100	100	98.08	99.41
497	CFI	complement factor I	4q25	chr4	110661849	110723335	protein-coding gene	yes	OMIM: AR/AD; CGD: AR/AD	not in SysNDD	severe gene	Allergy/Immunology/Infectious; Hematologic; Renal	{Hemolytic uremic syndrome, atypical, susceptibility to, 3}, 612923 (3), Autosomal dominant; {Macular degeneration, age-related, 13, susceptibility to}, 615439 (3), Autosomal dominant; Complement factor I deficiency, 610984 (3), Autosomal recessive	3.5432E-08	0	0	0	0	0	0	0	0	0	0	0	0	0.14	0.14	0.14	0.14	100	100	100	100	99.94
498	CFL2	cofilin 2	14q13.1	chr14	35175974	35184029	protein-coding gene	yes	OMIM: AR; CGD: AR; DDG2P: AR; ClinGen: AR	not in SysNDD	severe gene	Musculoskeletal	Nemaline myopathy 7, autosomal recessive, 610687 (3), Autosomal recessive	0.000064399	0	0	0	0	0	0	0	0	0	0	0	0	0	0	0	0	100	100	100	98.77	98.55
499	CFP	complement factor properdin	Xp11.23	chrX	47482570	47489704	protein-coding gene	yes, XL	OMIM: XLR; CGD: XL	not in SysNDD	severe gene	Allergy/Immunology/Infectious	Properdin deficiency, X-linked, 312060 (3), X-linked recessive	0.68778	0	0	0	0	0	0	0	0	0	0	0	0	0	0	0	0	100	100	100	96.89	100
500	CFTR	CF transmembrane conductance regulator	7q31.2	chr7	117105837	117356025	protein-coding gene	yes	OMIM: AR/AD, N/A; CGD: AR	not in SysNDD	severe gene	Allergy/Immunology/Infectious; Endocrine; Gastrointestinal; Genitourinary; Pulmonary	Cystic fibrosis, 219700 (3), Autosomal recessive; Sweat chloride elevation without CF (3); Congenital bilateral absence of vas deferens, 277180 (3), Autosomal recessive; {Pancreatitis, hereditary}, 167800 (3), Autosomal dominant; {Bronchiectasis with or without elevated sweat chloride 1, modifier of}, 211400 (3), Autosomal dominant; {Hypertrypsinemia, neonatal} (3)	2.1735E-58	1.86	3.14	3.14	3.14	3.14	3.14	3.14	3.14	3.14	3.14	3.14	3.14	3.14	3.14	3.14	3.14	100	100	100	100	99.9
501	CHAT	choline O-acetyltransferase	10q11.23	chr10	50817140	50873150	protein-coding gene	yes	OMIM: AR; CGD: AR	not in SysNDD	severe gene	Musculoskeletal; Neurologic	Myasthenic syndrome, congenital, 6, presynaptic, 254210 (3), Autosomal recessive	5.6328E-11	0.14	0.14	0.14	0.14	0.14	0.14	0.14	0.14	0.14	0.14	0.14	0.14	0.14	0.14	0.14	0.14	100	100	100	96.92	97.15
502	CHIT1	chitinase 1	1q32.1	chr1	203181954	203242769	protein-coding gene	yes	OMIM: AR; CGD: AR	not in SysNDD	not severe gene	Biochemical	[Chitotriosidase deficiency], 614122 (3), Autosomal recessive	7.1716E-16	0	0	0	0	0	0	0	0	0	0	0	0	0	0.14	0.14	0.14	100	100	100	100	100
503	CHKB	choline kinase beta	22q13.33	chr22	51017377	51039884	protein-coding gene	yes	OMIM: AR; CGD: AR	Definitive; Autosomal recessive inheritance	severe gene	Cardiovascular; Dermatologic; Musculoskeletal; Neurologic	Muscular dystrophy, congenital, megaconial type, 602541 (3), Autosomal recessive	3.7831E-07	0	0	0	0	0	0	0	0	0	0	0	0	0	0	0	0	100	100	100	98.81	97.56
504	CHM	CHM Rab escort protein	Xq21.2	chrX	85116184	85302566	protein-coding gene	yes, XL	OMIM: XLD; CGD: XL; DDG2P: XLR; ClinGen: XL	not in SysNDD	severe gene	Ophthalmologic	Choroideremia, 303100 (3), X-linked dominant	0.99899	0	0	0	0	0	0	0	0	0	0	0	0	0	0	0	0	98.98	98.98	100	99.78	99.91
505	CHMP1A	charged multivesicular body protein 1A	16q24.3	chr16	89710838	89724253	protein-coding gene	yes	OMIM: AR; CGD: AR; DDG2P: AR	Definitive; Autosomal recessive inheritance	not severe gene	Neurologic	Pontocerebellar hypoplasia, type 8, 614961 (3), Autosomal recessive	0.00028502	0	0	0	0	0	0	0	0	0	0	0	0	0	0	0	0	100	100	100	99.9	100
506	CHP1	calcineurin like EF-hand protein 1	15q15.1	chr15	41523036	41574088	protein-coding gene	yes	OMIM: AR; CGD: AR	Limited; Autosomal recessive inheritance	not severe gene	Musculoskeletal; Neurologic	?Spastic ataxia 9, autosomal recessive, 618438 (3), Autosomal recessive	0.62667	0	0	0	0	0	0	0	0	0	0	0	0	0	0	0	0	100	100	100	100	99.77
507	CHRDL1	chordin like 1	Xq23	chrX	109917083	110039047	protein-coding gene	yes, XL	OMIM: XLR; CGD: XL; DDG2P: XLR	not in SysNDD	not severe gene	Ophthalmologic	Megalocornea 1, X-linked, 309300 (3), X-linked recessive	0.2164	0	0	0	0	0	0	0	0	0	0	0	0	0	0	0	0	100	100	100	99.25	100
508	CHRM3	cholinergic receptor muscarinic 3	1q43	chr1	239549864	240078752	protein-coding gene	yes	OMIM: AR; CGD: AR	Limited; Autosomal dominant inheritance	not severe gene	Genitourinary; Musculoskeletal; Renal	Prune belly syndrome, 100100 (3), Autosomal recessive	0.99253	0	0	0	0	0	0	0	0	0	0	0	0	0	0	0	0	100	100	100	100	100
509	CHRNA1	cholinergic receptor nicotinic alpha 1 subunit	2q31.1	chr2	175612319	175652663	protein-coding gene	yes	OMIM: AR/AD; CGD: AR/AD; DDG2P: AR	not in SysNDD	severe gene	Musculoskeletal; Neurologic	Myasthenic syndrome, congenital, 1B, fast-channel, 608930 (3), Autosomal recessive, Autosomal dominant; Myasthenic syndrome, congenital, 1A, slow-channel, 601462 (3), Autosomal dominant; Multiple pterygium syndrome, lethal type, 253290 (3), Autosomal recessive	2.0681E-08	0	0	0	0	0	0	0	0	0	0	0	0	0.14	0.14	0.14	0.14	100	100	100	100	100
510	CHRNA3	cholinergic receptor nicotinic alpha 3 subunit	15q25.1	chr15	78885393	78913637	protein-coding gene	yes	OMIM: AR, N/A; CGD: AR; DDG2P: AR	not in SysNDD	not severe gene	Neurologic; Renal	{Lung cancer susceptibility 2}, 612052 (3); Bladder dysfunction, autonomic, with impaired pupillary reflex and secondary CAKUT, 191800 (3), Autosomal recessive	1.4197E-07	0	0	0	0	0	0	0	0	0	0	0	0	0.43	0.43	0.43	0.57	100	100	100	94.95	88.89
511	CHRNB1	cholinergic receptor nicotinic beta 1 subunit	17p13.1	chr17	7348379	7361026	protein-coding gene	yes	OMIM: AR/AD; CGD: AR/AD; DDG2P: AR/AD	not in SysNDD	not severe gene	Musculoskeletal; Neurologic	?Myasthenic syndrome, congenital, 2C, associated with acetylcholine receptor deficiency, 616314 (3), Autosomal recessive; Myasthenic syndrome, congenital, 2A, slow-channel, 616313 (3), Autosomal dominant	5.0456E-08	0	0	0	0	0	0	0	0	0	0	0	0	0	0	0.14	0.14	100	100	100	97.63	99.72
512	CHRND	cholinergic receptor nicotinic delta subunit	2q37.1	chr2	233390702	233401377	protein-coding gene	yes	OMIM: AR/AD; CGD: AR/AD	not in SysNDD	severe gene	Musculoskeletal; Neurologic	?Myasthenic syndrome, congenital, 3C, associated with acetylcholine receptor deficiency, 616323 (3), Autosomal recessive; Multiple pterygium syndrome, lethal type, 253290 (3), Autosomal recessive; Myasthenic syndrome, congenital, 3B, fast-channel, 616322 (3), Autosomal recessive; ?Myasthenic syndrome, congenital, 3A, slow-channel, 616321 (3), Autosomal dominant	5.4466E-09	0	0	0	0	0	0	0	0	0	0	0	0	0	0.29	0.29	0.29	100	100	100	99.52	100
513	CHRNE	cholinergic receptor nicotinic epsilon subunit	17p13.2	chr17	4801068	4806369	protein-coding gene	yes	OMIM: AR/AD; CGD: AR/AD	not in SysNDD	severe gene	Musculoskeletal; Neurologic	Myasthenic syndrome, congenital, 4A, slow-channel, 605809 (3), Autosomal recessive, Autosomal dominant; Myasthenic syndrome, congenital, 4C, associated with acetylcholine receptor deficiency, 608931 (3), Autosomal recessive; Myasthenic syndrome, congenital, 4B, fast-channel, 616324 (3), Autosomal recessive	4.7293E-09	0.14	0.14	0.14	0.14	0.14	0.14	0.14	0.14	0.14	0.14	0.14	0.14	0.14	0.14	0.14	0.14	100	100	100	100	95.01
514	CHRNG	cholinergic receptor nicotinic gamma subunit	2q37.1	chr2	233404436	233411113	protein-coding gene	yes	OMIM: AR; CGD: AR; DDG2P: AR	not in SysNDD	severe gene	Craniofacial; Musculoskeletal	Multiple pterygium syndrome, lethal type, 253290 (3), Autosomal recessive; Escobar syndrome, 265000 (3), Autosomal recessive	3.3338E-19	0	0	0	0	0	0	0	0	0	0	0	0	0	0	0.14	0.14	100	100	100	99.14	100
515	CHST11	carbohydrate sulfotransferase 11	12q23.3	chr12	104849072	105155792	protein-coding gene	yes	OMIM: AR; CGD: AR	not in SysNDD	not severe gene	Musculoskeletal	?Osteochondrodysplasia, brachydactyly, and overlapping malformed digits, 618167 (3), Autosomal recessive	0.40602	0	0	0	0	0	0	0	0	0	0	0	0	0.14	0.14	0.14	0.14	100	100	100	100	100
516	CHST14	carbohydrate sulfotransferase 14	15q15.1	chr15	40763196	40766770	protein-coding gene	yes	OMIM: AR; CGD: AR; DDG2P: AR	not in SysNDD	severe gene	Audiologic/Otolaryngologic; Cardiovascular; Craniofacial; Dermatologic; Gastrointestinal; Hematologic; Musculoskeletal; Ophthalmologic	Ehlers-Danlos syndrome, musculocontractural type 1, 601776 (3), Autosomal recessive	0.44727	0	0	0	0	0	0	0	0	0	0	0	0	0	0	0	0	100	100	100	100	98.48
517	CHST3	carbohydrate sulfotransferase 3	10q22.1	chr10	73724122	73773322	protein-coding gene	yes	OMIM: AR; CGD: AR; DDG2P: AR	not in SysNDD	severe gene	Cardiovascular; Musculoskeletal	Spondyloepiphyseal dysplasia with congenital joint dislocations, 143095 (3), Autosomal recessive	0.0072431	0	0	0	0	0	0	0	0	0	0	0	0	0	0	0	0	100	100	100	100	100
518	CHST6	carbohydrate sulfotransferase 6	16q23.1	chr16	75505949	75529282	protein-coding gene	yes	OMIM: AR; CGD: AR	not in SysNDD	not severe gene	Ophthalmologic	Macular corneal dystrophy, 217800 (3), Autosomal recessive	2.4495E-09	0.29	0.29	0.29	0.29	0.29	0.29	0.29	0.29	0.29	0.29	0.29	0.29	0.43	0.43	0.43	0.43	100	100	100	98.33	100
519	CHST8	carbohydrate sulfotransferase 8	19q13.11	chr19	34112860	34264414	protein-coding gene	single database	OMIM: AR	not in SysNDD	not severe gene	Dermatologic	?Peeling skin syndrome 3, 616265 (3), Autosomal recessive	0.00010793	0	0	0	0	0	0	0	0	0	0	0	0	0	0	0	0	100	100	100	100	100
520	CHSY1	chondroitin sulfate synthase 1	15q26.3	chr15	101715927	101792137	protein-coding gene	yes	OMIM: AR; CGD: AR; DDG2P: AR	Limited; Autosomal recessive inheritance	severe gene	Audiologic/Otolaryngologic; Craniofacial; Dental; Musculoskeletal; Neurologic; Ophthalmologic	Temtamy preaxial brachydactyly syndrome, 605282 (3), Autosomal recessive	0.70781	0	0	0	0	0	0	0	0	0	0	0	0	0	0	0	0	100	100	99.3	90.32	85.71
521	CHUK	component of inhibitor of nuclear factor kappa B kinase complex	10q24.31	chr10	101948054	101989376	protein-coding gene	conflicting	OMIM: N/A; CGD: AR; DDG2P: AR	not in SysNDD	not severe gene	Cardiovascular; Craniofacial; Dermatologic; Genitourinary; Musculoskeletal; Neurologic; Pulmonary; Renal	?Popliteal pterygium syndrome, Bartsocas-Papas type 2, 619339 (3); Cocoon syndrome, 613630 (3)	0.99403	0	0	0	0	0	0	0	0	0	0	0	0	0	0	0.14	0.29	100	100	100	98.86	99.59
522	CIB1	calcium and integrin binding 1	15q26.1	chr15	90773206	90777279	protein-coding gene	yes	OMIM: AR; CGD: AR	not in SysNDD	not severe gene	Allergy/Immunology/Infectious; Dermatologic; Oncologic	Epidermodysplasia verruciformis 3, 618267 (3), Autosomal recessive	0.00032612	0	0	0	0	0	0	0	0	0	0	0	0	0	0	0	0	100	100	100	99.82	98.79
523	CIB2	calcium and integrin binding family member 2	15q25.1	chr15	78396947	78423886	protein-coding gene	yes	OMIM: AR; CGD: AR; DDG2P: AR; ClinGen: AR	not in SysNDD	severe gene	Audiologic/Otolaryngologic; Ophthalmologic	Deafness, autosomal recessive 48, 609439 (3), Autosomal recessive; Usher syndrome, type IJ, 614869 (3), Autosomal recessive	0.0014456	0	0	0	0	0	0	0	0	0	0	0	0	0	0	0	0	100	100	100	99.4	100
524	CIBAR1	CBY1 interacting BAR domain containing 1	8q22.1	chr8	94710788	94743755	protein-coding gene	yes	OMIM: AR; CGD: AR	not in SysNDD	not severe gene	Musculoskeletal	?Polydactyly, postaxial, type A9, 618219 (3), Autosomal recessive	5.788E-08	0	0	0	0	0	0	0	0	0	0	0	0	0	0	0	0	100	100	100	99.97	99.92
525	CIDEC	cell death inducing DFFA like effector c	3p25.3	chr3	9908394	9921938	protein-coding gene	yes	OMIM: AR; CGD: AR	not in SysNDD	not severe gene	Cardiovascular; Endocrine; Gastrointestinal	?Lipodystrophy, familial partial, type 5, 615238 (3), Autosomal recessive	0.0089662	0	0	0	0	0	0	0	0	0	0	0	0	0	0	0	0	100	100	100	100	100
526	CIITA	class II major histocompatibility complex transactivator	16p13.13	chr16	10960078	11036878	protein-coding gene	yes	OMIM: AR, N/A; CGD: AR	not in SysNDD	severe gene	Allergy/Immunology/Infectious; Gastrointestinal	{Rheumatoid arthritis, susceptibility to}, 180300 (3); Bare lymphocyte syndrome, type II, complementation group A, 209920 (3), Autosomal recessive	1.3618E-07	0	0	0	0	0	0	0	0	0	0	0	0	0.14	0.14	0.14	0.14	100	100	100	98.32	100
527	CILK1	ciliogenesis associated kinase 1	6p12.1	chr6	52866076	52926600	protein-coding gene	yes	OMIM: AR/AD; CGD: AR/AD	not in SysNDD	not severe gene	Craniofacial; Audiologic/Otolaryngologic; Ophthalmologic; Dental; Pulmonary; Musculoskeletal; Obstetric; Genitourinary; Renal; Neurologic; Endocrine	{Epilepsy, juvenile myoclonic, susceptibility to, 10}, 617924 (3), Autosomal dominant; Endocrine-cerebroosteodysplasia, 612651 (3), Autosomal recessive	0.000013376	0	0	0	0	0	0	0	0	0	0	0	0	0.14	0.14	0.14	0.14	100	100	100	99.87	100
528	CISD2	CDGSH iron sulfur domain 2	4q24	chr4	103790130	103813964	protein-coding gene	yes	OMIM: AR; CGD: AR; DDG2P: AR; ClinGen: AR	not in SysNDD	severe gene	Audiologic/Otolaryngologic; Endocrine; Gastrointestinal; Genitourinary; Hematologic; Ophthalmologic; Renal	Wolfram syndrome 2, 604928 (3), Autosomal recessive	0.41583	0	0	0	0	0	0	0	0	0	0	0	0	0	0	0	0	100	100	100	100	100
529	CIT	citron rho-interacting serine/threonine kinase	12q24.23	chr12	120123594	120315095	protein-coding gene	yes	OMIM: AR; CGD: AR; DDG2P: AR	Definitive; Autosomal recessive inheritance	severe gene	Craniofacial; Musculoskeletal; Neurologic	Microcephaly 17, primary, autosomal recessive, 617090 (3), Autosomal recessive	0.9997	0	0	0	0	0	0	0	0	0	0	0	0	0	0	0.14	0.14	100	100	100	99.89	99.94
530	CKAP2L	cytoskeleton associated protein 2 like	2q14.1	chr2	113494183	113522254	protein-coding gene	yes	OMIM: AR; CGD: AR; DDG2P: AR	Definitive; Autosomal recessive inheritance	severe gene	Craniofacial; Dental; Dermatologic; Musculoskeletal; Neurologic	Filippi syndrome, 272440 (3), Autosomal recessive	0.00015885	0	0	0	0	0	0	0	0	0	0	0	0	0	0	0.14	0.14	100	100	100	100	100
531	CLCC1	chloride channel CLIC like 1	1p13.3	chr1	109472129	109506079	protein-coding gene	yes	OMIM: AR; CGD: AR	not in SysNDD	not severe gene	Ophthalmologic	Retinitis pigmentosa 32, 609913 (3), Autosomal recessive	0.0062025	0	0	0	0	0	0	0	0	0	0	0	0	0	0	0	0	100	100	100	100	100
532	CLCF1	cardiotrophin like cytokine factor 1	11q13.2	chr11	67131638	67141648	protein-coding gene	yes	OMIM: AR; CGD: AR	not in SysNDD	severe gene	Musculoskeletal; Neurologic	Cold-induced sweating syndrome 2, 610313 (3), Autosomal recessive	0.94791	0	0	0	0	0	0	0	0	0	0	0	0	0	0	0	0	99.88	99.88	100	98.13	100
533	CLCN1	chloride voltage-gated channel 1	7q34	chr7	143013218	143049176	protein-coding gene	yes	OMIM: AR/AD; CGD: AR/AD	not in SysNDD	not severe gene	Musculoskeletal	Myotonia levior, recessive (3); Myotonia congenita, recessive, 255700 (3), Autosomal recessive; Myotonia congenita, dominant, 160800 (3), Autosomal dominant	3.2501E-20	0	0.14	0.14	0.29	0.29	0.29	0.29	0.29	0.29	0.29	0.29	0.29	0.29	0.29	0.29	0.29	100	100	100	99.35	100
534	CLCN2	chloride voltage-gated channel 2	3q27.1	chr3	184063972	184079439	protein-coding gene	single database	OMIM: AR/AD	Definitive; Autosomal recessive inheritance	severe gene	Ophthalmologic; Neurologic	Leukoencephalopathy with ataxia, 615651 (3), Autosomal recessive; Hyperaldosteronism, familial, type II, 605635 (3), Autosomal dominant; {Epilepsy, juvenile myoclonic, susceptibility to, 8}, 607628 (3), Autosomal dominant; {Epilepsy, juvenile absence, susceptibility to, 2}, 607628 (3), Autosomal dominant; {Epilepsy, idiopathic generalized, susceptibility to, 11}, 607628 (3), Autosomal dominant	5.546E-12	0	0	0	0	0	0	0	0	0	0	0	0	0	0.14	0.14	0.14	100	100	100	98.53	100
535	CLCN4	chloride voltage-gated channel 4	Xp22.2	chrX	10124984	10205700	protein-coding gene	yes, XL	OMIM: XLD; CGD: XL; DDG2P: XLR; ClinGen: XL	Definitive; X-linked inheritance	severe gene	Neurologic	Raynaud-Claes syndrome, 300114 (3), X-linked dominant	0.99893	0	0	0	0	0	0	0	0	0	0	0	0	0	0	0	0	100	100	100	99.28	100
536	CLCN5	chloride voltage-gated channel 5	Xp11.23	chrX	49687224	49863892	protein-coding gene	yes, XL	OMIM: XLR; CGD: XL	not in SysNDD	severe gene	Endocrine; Renal	Proteinuria, low molecular weight, with hypercalciuric nephrocalcinosis, 308990 (3), X-linked recessive; Hypophosphatemic rickets, 300554 (3), X-linked recessive; Dent disease 1, 300009 (3), X-linked recessive; Nephrolithiasis, type I, 310468 (3), X-linked recessive	0.99242	0	0	0	0	0	0	0	0	0	0	0	0	0	0	0	0	99.33	99.33	100	98.83	99.35
537	CLCN7	chloride voltage-gated channel 7	16p13.3	chr16	1494934	1525581	protein-coding gene	yes	OMIM: AR/AD; CGD: AR/AD; DDG2P: AR	Definitive; Autosomal dominant inheritance	severe gene	Allergy/Immunology/Infectious; Audiologic/Otolaryngologic; Craniofacial; Dermatologic; Gastrointestinal; Hematologic; Musculoskeletal; Neurologic; Ophthalmologic	Hypopigmentation, organomegaly, and delayed myelination and development, 618541 (3), Autosomal dominant; Osteopetrosis, autosomal recessive 4, 611490 (3), Autosomal recessive; Osteopetrosis, autosomal dominant 2, 166600 (3), Autosomal dominant	0.27238	0.14	0.14	0.14	0.14	0.14	0.14	0.14	0.14	0.14	0.14	0.14	0.14	0.14	0.14	0.14	0.14	100	100	100	99.55	99.67
538	CLCNKA	chloride voltage-gated channel Ka	1p36.13	chr1	16345369	16360545	protein-coding gene	conflicting	OMIM: Digenic_recessive; OMIM: Digenic recessive; CGD: AR/Digenic; DDG2P: AR	not in SysNDD	not severe gene	Audiologic/Otolaryngologic; Renal	Bartter syndrome, type 4b, digenic, 613090 (3), Digenic recessive	4.2296E-17	0	0.71	0.71	0.71	0.71	0.71	0.71	0.71	0.71	0.71	0.71	0.71	0.71	0.71	0.71	0.71	100	100	100	97.73	99.68
539	CLCNKB	chloride voltage-gated channel Kb	1p36.13	chr1	16370230	16383803	protein-coding gene	yes	OMIM: AR/Digenic_recessive; CGD: AR/Digenic; DDG2P: AR	not in SysNDD	severe gene	Audiologic/Otolaryngologic; Renal	Bartter syndrome, type 3, 607364 (3), Autosomal recessive; Bartter syndrome, type 4b, digenic, 613090 (3), Digenic recessive	1.4025E-22	0	0	0	0	0	0	0	0	0	0	0	0	0.14	0.14	0.14	0.14	100	100	100	98.47	100
540	CLDN1	claudin 1	3q28	chr3	190023489	190040264	protein-coding gene	yes	OMIM: AR; CGD: AR	not in SysNDD	severe gene	Dermatologic; Gastrointestinal	Ichthyosis, leukocyte vacuoles, alopecia, and sclerosing cholangitis, 607626 (3), Autosomal recessive	0.0010103	0	0	0	0	0	0	0	0	0	0	0	0	0.14	0.14	0.14	0.14	100	100	100	96.85	100
541	CLDN10	claudin 10	13q32.1	chr13	96085857	96232013	protein-coding gene	yes	OMIM: AR; CGD: AR	not in SysNDD	severe gene	Dental; Dermatologic; Renal	HELIX syndrome, 617671 (3), Autosomal recessive	0.00083876	0	0	0	0	0	0	0	0	0	0	0	0	0	0	0	0	100	100	100	100	100
542	CLDN14	claudin 14	21q22.13	chr21	37832918	37948867	protein-coding gene	yes	OMIM: AR; CGD: AR; ClinGen: AR	not in SysNDD	not severe gene	Audiologic/Otolaryngologic	Deafness, autosomal recessive 29, 614035 (3), Autosomal recessive	0.00011061	0	0	0	0	0	0	0	0	0	0	0	0	0	0.29	0.29	0.29	100	100	100	100	100
543	CLDN16	claudin 16	3q28	chr3	190040329	190129932	protein-coding gene	yes	OMIM: AR; CGD: AR	not in SysNDD	not severe gene	Renal	Hypomagnesemia 3, renal, 248250 (3), Autosomal recessive	0.025466	0.14	0.14	0.71	0.71	0.71	0.71	0.71	0.71	0.71	0.71	0.71	0.71	0.71	0.71	0.71	0.71	100	100	100	100	100
544	CLDN19	claudin 19	1p34.2	chr1	43198763	43205925	protein-coding gene	yes	OMIM: AR; CGD: AR; DDG2P: AR	not in SysNDD	severe gene	Ophthalmologic; Renal	Hypomagnesemia 5, renal, with ocular involvement, 248190 (3), Autosomal recessive	0.0049681	0	0	0	0	0	0	0	0	0	0	0	0	0	0	0	0	100	100	100	100	99.09
545	CLDN9	claudin 9	16p13.3	chr16	3062456	3064506	protein-coding gene	yes	OMIM: AR; CGD: AR	not in SysNDD	not severe gene	Audiologic/Otolaryngologic	?Deafness, autosomal recessive 116, 619093 (3), Autosomal recessive	6.3138E-06	0	0	0	0	0	0	0	0	0	0	0	0	0	0	0	0	100	100	100	100	100
546	CLEC7A	C-type lectin domain containing 7A	12p13.2	chr12	10269375	10282857	protein-coding gene	yes	OMIM: AR, N/A; CGD: AR	not in SysNDD	not severe gene	Allergy/Immunology/Infectious	Candidiasis, familial, 4, autosomal recessive, 613108 (3), Autosomal recessive; {Aspergillosis, susceptibility to}, 614079 (3)	5.5087E-12	0	0	0	0	0	0	0	0	0	0	0	0	0	0	0	0	100	100	100	100	100
547	CLIC2	chloride intracellular channel 2	Xq28	chrX	154505499	154563966	protein-coding gene	yes, XL	OMIM: XLR; CGD: XL; DDG2P: XLR	Limited; X-linked inheritance	not severe gene	Cardiovascular; Musculoskeletal; Neurologic	?Intellectual developmental disorder, X-linked syndromic 32, 300886 (3), X-linked recessive	0.049547	0	0	0	0	0	0	0	0	0	0	0	0	0	0	0	0	100	100	100	97.93	100
548	CLIC5	chloride intracellular channel 5	6p21.1	chr6	45848563	46048085	protein-coding gene	yes	OMIM: AR; CGD: AR; ClinGen: AR	not in SysNDD	not severe gene	Audiologic/Otolaryngologic	?Deafness, autosomal recessive 103, 616042 (3), Autosomal recessive	1.6209E-06	0	0	0	0	0	0	0	0	0	0	0	0	0	0	0	0	100	100	100	100	100
549	CLMP	CXADR like membrane protein	11q24.1	chr11	122940572	123065989	protein-coding gene	yes	OMIM: AR; CGD: AR; DDG2P: AR	not in SysNDD	severe gene	Gastrointestinal	Congenital short bowel syndrome, 615237 (3), Autosomal recessive	1.5718E-07	0	0	0	0	0	0	0	0	0	0	0	0	0	0.14	0.14	0.14	100	100	100	88.49	100
550	CLN3	CLN3 lysosomal/endosomal transmembrane protein, battenin	16p12.1	chr16	28485431	28506896	protein-coding gene	yes	OMIM: AR; CGD: AR; DDG2P: AR	Limited; Autosomal recessive inheritance	severe gene	Biochemical; Neurologic; Ophthalmologic	Ceroid lipofuscinosis, neuronal, 3, 204200 (3), Autosomal recessive	1.3327E-07	0	0	0	0	0	0	0	0	0	0	0	0	0	0	0	0	100	100	100	96.38	100
551	CLN5	CLN5 intracellular trafficking protein	13q22.3	chr13	77564794	77593278	protein-coding gene	yes	OMIM: AR; CGD: AR; DDG2P: AR	Limited; Autosomal recessive inheritance	severe gene	Biochemical; Neurologic; Ophthalmologic	Ceroid lipofuscinosis, neuronal, 5, 256731 (3), Autosomal recessive	1.7111E-08	0	0.14	0.14	0.14	0.14	0.14	0.14	0.14	0.14	0.14	0.14	0.14	0.14	0.14	0.14	0.14	100	100	100	99.28	100
552	CLN6	CLN6 transmembrane ER protein	15q23	chr15	68499329	68549549	protein-coding gene	yes	OMIM: AR; CGD: AR; DDG2P: AR; ClinGen: AR	Limited; Autosomal recessive inheritance	severe gene	Biochemical; Neurologic; Ophthalmologic	Ceroid lipofuscinosis, neuronal, 6B (Kufs type), 204300 (3), Autosomal recessive; Ceroid lipofuscinosis, neuronal, 6A, 601780 (3), Autosomal recessive	0.00010025	0	0	0	0	0	0	0	0	0	0	0	0	0	0	0	0	100	100	100	90.23	87.54
553	CLN8	CLN8 transmembrane ER and ERGIC protein	8p23.3	chr8	1703943	1749877	protein-coding gene	yes	OMIM: AR; CGD: AR; DDG2P: AR; ClinGen: AR	Limited; Autosomal recessive inheritance	severe gene	Biochemical; Neurologic; Ophthalmologic	Ceroid lipofuscinosis, neuronal, 8, Northern epilepsy variant, 610003 (3), Autosomal recessive; Ceroid lipofuscinosis, neuronal, 8, 600143 (3), Autosomal recessive	0.0035591	0	0	0	0	0	0	0	0	0	0	0	0	0	0	0	0	100	100	100	100	100
554	CLP1	cleavage factor polyribonucleotide kinase subunit 1	11q12.1	chr11	57416464	57429340	protein-coding gene	yes	OMIM: AR; CGD: AR; DDG2P: AR	Definitive; Autosomal recessive inheritance	severe gene	Craniofacial; Neurologic	Pontocerebellar hypoplasia, type 10, 615803 (3), Autosomal recessive	0.20272	0	0	0	0	0	0	0	0	0	0	0	0	0	0	0	0	100	100	100	99.68	100
555	CLPB	caseinolytic mitochondrial matrix peptidase chaperone subunit B	11q13.4	chr11	71996538	72145724	protein-coding gene	yes	OMIM: AR; CGD: AR; DDG2P: AR; ClinGen: AR	Definitive; Autosomal dominant inheritance; Autosomal recessive inheritance	severe gene	Allergy/Immunology/Infectious; Biochemical; Cardiovascular; Endocrine; Hematologic; Neurologic; Oncologic; Ophthalmologic	3-methylglutaconic aciduria, type VII, with cataracts, neurologic involvement and neutropenia, 616271 (3), Autosomal recessive	0.00049945	0.43	0.57	0.57	0.57	0.57	0.57	0.57	0.57	0.57	0.57	0.57	0.57	0.57	0.57	0.71	0.71	100	100	100	99.94	100
556	CLPP	caseinolytic mitochondrial matrix peptidase proteolytic subunit	19p13.3	chr19	6361462	6368921	protein-coding gene	yes	OMIM: AR; CGD: AR; DDG2P: AR; ClinGen: AR	Definitive; Autosomal recessive inheritance	severe gene	Audiologic/Otolaryngologic; Endocrine; Neurologic; Obstetric	Perrault syndrome 3, 614129 (3), Autosomal recessive	0.57106	0	0	0	0	0	0	0	0	0	0	0	0	0	0	0	0	100	100	100	94.21	100
557	CLRN1	clarin 1	3q25.1	chr3	150643949	150690786	protein-coding gene	yes	OMIM: AR, N/A; CGD: AR; ClinGen: AR	not in SysNDD	severe gene	Audiologic/Otolaryngologic; Ophthalmologic	Usher syndrome, type 3A, 276902 (3), Autosomal recessive; Retinitis pigmentosa 61, 614180 (3)	1.7074E-08	0	0	0	0	0	0	0	0	0	0	0	0	0	0	0	0	100	100	100	100	100
558	CLRN2	clarin 2	4p15.32	chr4	17516787	17528727	protein-coding gene	yes	OMIM: AR; CGD: AR	not in SysNDD	not severe gene	Audiologic/Otolaryngologic	?Deafness, autosomal recessive 117, 619174 (3), Autosomal recessive	2.0187E-06	0	0	0	0	0	0	0	0	0	0	0	0	0	0	0	0	100	100	100	98.48	100
559	CNGA1	cyclic nucleotide gated channel subunit alpha 1	4p12	chr4	47937993	48018689	protein-coding gene	conflicting	OMIM: N/A; CGD: AR	not in SysNDD	not severe gene	Ophthalmologic	Retinitis pigmentosa 49, 613756 (3)	2.7618E-11	0.29	0.29	0.29	0.29	0.29	0.29	0.29	0.29	0.29	0.29	0.29	0.29	0.29	0.29	0.29	0.29	100	100	100	99.86	100
560	CNGA3	cyclic nucleotide gated channel subunit alpha 3	2q11.2	chr2	98962617	99015064	protein-coding gene	yes	OMIM: AR; CGD: AR	not in SysNDD	severe gene	Ophthalmologic	Achromatopsia 2, 216900 (3), Autosomal recessive	8.0327E-20	0.14	0.14	0.14	0.14	0.14	0.14	0.14	0.14	0.14	0.14	0.14	0.14	0.14	0.14	0.14	0.14	100	100	100	100	100
561	CNGB1	cyclic nucleotide gated channel subunit beta 1	16q21	chr16	57916243	58005020	protein-coding gene	yes	OMIM: AR; CGD: AR	not in SysNDD	not severe gene	Ophthalmologic	Retinitis pigmentosa 45, 613767 (3), Autosomal recessive	1.8369E-37	0	0	0	0	0	0	0	0	0	0	0	0	0	0.14	0.14	0.14	100	100	100	99.24	99.49
562	CNGB3	cyclic nucleotide gated channel subunit beta 3	8q21.3	chr8	87566204	87755903	protein-coding gene	yes	OMIM: AR; CGD: AR	not in SysNDD	severe gene	Ophthalmologic	Achromatopsia 3, 262300 (3), Autosomal recessive	7.7723E-19	0	0	0	0.43	0.43	0.43	0.43	0.43	0.43	0.43	0.43	0.43	0.57	0.57	0.57	0.57	100	100	100	99.74	100
563	CNKSR1	connector enhancer of kinase suppressor of Ras 1	1p36.11	chr1	26503893	26516377	protein-coding gene	single database	DDG2P: AR	Definitive; Autosomal recessive inheritance	not severe gene	Neurologic	AUTOSOMAL RECESSIVE MENTAL RETARDATION	4.289E-30	0	0	0	0	0	0	0	0	0	0	0	0	0	0	0	0	100	100	100	94.56	100
564	CNKSR2	connector enhancer of kinase suppressor of Ras 2	Xp22.12	chrX	21390918	21672813	protein-coding gene	yes, XL	OMIM: XL; CGD: XL; DDG2P: XLR; ClinGen: XL	Definitive; X-linked inheritance	not severe gene	Neurologic	Intellectual developmental disorder, X-linked, syndromic, Houge type, 301008 (3), X-linked	0.99996	0	0	0	0	0	0	0	0	0	0	0	0	0	0	0	0	99.52	99.52	99.98	99.88	99.98
565	CNNM2	cyclin and CBS domain divalent metal cation transport mediator 2	10q24.32	chr10	104678049	104849978	protein-coding gene	yes	OMIM: AR/AD; CGD: AR; DDG2P: AR/AD	Definitive; Autosomal dominant inheritance; Autosomal recessive inheritance	not severe gene	Neurologic; Renal	Hypomagnesemia 6, renal, 613882 (3), Autosomal dominant; Hypomagnesemia, seizures, and mental retardation, 616418 (3), Autosomal recessive, Autosomal dominant	0.99521	0	0	0	0	0	0	0	0	0	0	0	0	0	0	0	0	100	100	100	100	99.96
566	CNNM4	cyclin and CBS domain divalent metal cation transport mediator 4	2q11.2	chr2	97426638	97477628	protein-coding gene	yes	OMIM: AR; CGD: AR	not in SysNDD	severe gene	Dental; Ophthalmologic	Jalili syndrome, 217080 (3), Autosomal recessive	2.9325E-07	0	0	0	0	0	0	0	0	0	0	0	0	0.14	0.14	0.14	0.14	100	100	99.98	97.64	99.8
567	CNP	2',3'-cyclic nucleotide 3' phosphodiesterase	17q21.2	chr17	40118758	40129749	protein-coding gene	yes	OMIM: AR; CGD: AR	not in SysNDD	not severe gene	Craniofacial; Dermatologic; Neurologic	?Leukodystrophy, hypomyelinating, 20, 619071 (3), Autosomal recessive	0.98405	0	0	0	0	0	0	0	0	0	0	0	0	0	0	0	0	100	100	100	98.56	100
568	CNPY3	canopy FGF signaling regulator 3	6p21.1	chr6	42896929	42907025	protein-coding gene	yes	OMIM: AR; CGD: AR; DDG2P: AR	Definitive; Autosomal recessive inheritance	not severe gene	Neurologic	Developmental and epileptic encephalopathy 60, 617929 (3), Autosomal recessive	0.39757	0	0	0	0	0	0	0	0	0	0	0	0	0	0	0	0	100	100	100	100	97.96
569	CNTN1	contactin 1	12q12	chr12	41086243	41466220	protein-coding gene	yes	OMIM: AR; CGD: AR	not in SysNDD	not severe gene	Musculoskeletal	?Myopathy, congenital, Compton-North, 612540 (3), Autosomal recessive	0.15131	0	0	0	0	0	0	0	0	0	0	0	0	0.14	0.14	0.14	0.14	100	100	100	100	100
570	CNTN2	contactin 2	1q32.1	chr1	205012064	205047412	protein-coding gene	yes	OMIM: AR; CGD: AR	not in SysNDD	not severe gene	Neurologic	?Epilepsy, myoclonic, familial adult, 5, 615400 (3), Autosomal recessive	0.0021095	0	0	0	0	0	0	0	0	0	0	0	0	0	0	0	0	100	100	100	99.8	100
571	CNTNAP1	contactin associated protein 1	17q21.2	chr17	40834630	40851832	protein-coding gene	yes	OMIM: AR; CGD: AR; DDG2P: AR	Definitive; Autosomal recessive inheritance	severe gene	Musculoskeletal; Neurologic	Lethal congenital contracture syndrome 7, 616286 (3), Autosomal recessive; Hypomyelinating neuropathy, congenital, 3, 618186 (3), Autosomal recessive	0.00003445	0	0	0	0	0	0	0	0	0	0	0	0	0	0.14	0.14	0.14	100	100	100	98.02	99.94
572	CNTNAP2	contactin associated protein 2	7q35-q36.1	chr7	145813093	148118090	protein-coding gene	yes	OMIM: AR, N/A; CGD: AR; DDG2P: AR	Definitive; Autosomal dominant inheritance; Autosomal recessive inheritance	severe gene	Musculoskeletal; Neurologic	Pitt-Hopkins like syndrome 1, 610042 (3), Autosomal recessive; {Autism susceptibility 15}, 612100 (3)	2.8673E-09	0	0	0	0	0	0	0	0	0	0	0	0	0	0	0	0	100	100	100	99.87	100
573	COA3	cytochrome c oxidase assembly factor 3	17q21.2	chr17	40947164	40950722	protein-coding gene	yes	OMIM: AR; CGD: AR	Limited; Autosomal recessive inheritance	not severe gene	Biochemical; Craniofacial; Musculoskeletal; Neurologic	?Mitochondrial complex IV deficiency, nuclear type 14, 619058 (3), Autosomal recessive	0.064758	0	0	0	0	0	0	0	0	0	0	0	0	0	0	0	0	100	100	100	100	100
574	COA5	cytochrome c oxidase assembly factor 5	2q11.2	chr2	99215772	99224978	protein-coding gene	yes	OMIM: AR; CGD: AR; DDG2P: AR	not in SysNDD	not severe gene	Biochemical; Cardiovascular	?Mitochondrial complex IV, deficiency, nuclear type 9, 616500 (3), Autosomal recessive	0.018348	0	0	0	0	0	0	0	0	0	0	0	0	0	0	0	0	100	100	100	99.51	99.78
575	COA6	cytochrome c oxidase assembly factor 6	1q42.2	chr1	234509201	234519795	protein-coding gene	yes	OMIM: AR; CGD: AR	Limited; Autosomal recessive inheritance	not severe gene	Biochemical; Cardiovascular; Neurologic	Mitochondrial complex IV deficiency, nuclear type 13, 616501 (3), Autosomal recessive	0.0056851	0	0	0	0	0	0	0	0	0	0	0	0	0	0	0	0	100	100	100	100	100
576	COA7	cytochrome c oxidase assembly factor 7	1p32.3	chr1	53150122	53164038	protein-coding gene	yes	OMIM: AR; CGD: AR	Limited; Autosomal recessive inheritance	not severe gene	Neurologic	Spinocerebellar ataxia, autosomal recessive, with axonal neuropathy 3, 618387 (3), Autosomal recessive	0.059686	0	0	0	0	0	0	0	0	0	0	0	0	0	0	0	0	100	100	100	96.57	100
577	COA8	cytochrome c oxidase assembly factor 8	14q32.33	chr14	104029298	104073860	protein-coding gene	yes	OMIM: AR; CGD: AR; DDG2P: AR	Definitive; Autosomal recessive inheritance	severe gene	General; Craniofacial; Audiologic/Otolaryngologic; Ophthalmologic; Cardiovascular; Pulmonary; Musculoskeletal; Gastrointestinal; Hematologic; Renal; Neurologic; Biochemical	Mitochondrial complex IV deficiency, nuclear type 17, 619061 (3), Autosomal recessive	0.00020615	0	0	0	0	0	0	0	0	0	0	0	0	0	0	0	0	100	100	100	89.29	100
578	COASY	Coenzyme A synthase	17q21.2	chr17	40713484	40718295	protein-coding gene	yes	OMIM: AR; CGD: AR; DDG2P: AR	Definitive; Autosomal recessive inheritance	not severe gene	Neurologic	Pontocerebellar hypoplasia, type 12, 618266 (3), Autosomal recessive; Neurodegeneration with brain iron accumulation 6, 615643 (3), Autosomal recessive	8.0903E-10	0	0.14	0.14	0.14	0.14	0.14	0.14	0.14	0.14	0.14	0.14	0.14	0.14	0.14	0.14	0.14	100	100	100	100	100
579	COCH	cochlin	14q12	chr14	31343719	31364271	protein-coding gene	conflicting	OMIM: AR/AD; CGD: AR; ClinGen: AD	not in SysNDD	not severe gene	Audiologic/Otolaryngologic	Deafness, autosomal dominant 9, 601369 (3), Autosomal dominant; ?Deafness, autosomal recessive 110, 618094 (3), Autosomal recessive	1.2365E-07	0	0	0	0	0	0	0	0	0	0	0	0	0	0.14	0.14	0.14	100	100	100	100	100
580	COG1	component of oligomeric golgi complex 1	17q25.1	chr17	71188770	71204646	protein-coding gene	yes	OMIM: AR; CGD: AR; DDG2P: AR	Definitive; Autosomal recessive inheritance	not severe gene	Biochemical; Cardiovascular; Gastrointestinal; Musculoskeletal; Neurologic	Congenital disorder of glycosylation, type IIg, 611209 (3), Autosomal recessive	4.9379E-08	0	0	0	0	0	0	0	0	0	0	0	0	0	0	0.14	0.14	100	100	100	99.76	100
581	COG2	component of oligomeric golgi complex 2	1q42.2	chr1	230778234	230829728	protein-coding gene	yes	OMIM: AR; CGD: AR	not in SysNDD	not severe gene	Biochemical; Gastrointestinal; Hematologic; Neurologic	?Congenital disorder of glycosylation, type IIq, 617395 (3), Autosomal recessive	9.3658E-06	0	0	0	0	0	0	0	0	0	0	0	0	0	0	0	0	100	100	100	99.59	99.83
582	COG4	component of oligomeric golgi complex 4	16q22.1	chr16	70514470	70557468	protein-coding gene	yes	OMIM: AR/AD; CGD: AR; DDG2P: AR/AD	Limited; Autosomal recessive inheritance	not severe gene	Allergy/Immunology/Infectious; Audiologic/Otolaryngologic; Biochemical; Craniofacial; Gastrointestinal; Hematologic; Musculoskeletal; Neurologic; Ophthalmologic	Congenital disorder of glycosylation, type IIj, 613489 (3), Autosomal recessive; Saul-Wilson syndrome, 618150 (3), Autosomal dominant	3.9748E-09	0	0	0	0	0	0	0	0	0	0	0	0	0	0	0.14	0.14	100	100	100	98.07	99.93
583	COG5	component of oligomeric golgi complex 5	7q22.3	chr7	106841999	107204959	protein-coding gene	yes	OMIM: AR; CGD: AR; DDG2P: AR	Definitive; Autosomal recessive inheritance	not severe gene	Biochemical; Hematologic; Neurologic	Congenital disorder of glycosylation, type IIi, 613612 (3), Autosomal recessive	9.7667E-20	0	0	0	0	0	0	0	0	0	0	0	0	0	0	0	0	100	100	100	99.76	99.97
584	COG6	component of oligomeric golgi complex 6	13q14.11	chr13	40229763	40365802	protein-coding gene	yes	OMIM: AR; CGD: AR	Definitive; Autosomal recessive inheritance	severe gene	Biochemical; Dermatologic; Hematologic; Neurologic	Shaheen syndrome, 615328 (3), Autosomal recessive; Congenital disorder of glycosylation, type IIl, 614576 (3), Autosomal recessive	6.3567E-16	0	0	0	0	0	0	0	0	0	0	0	0	0.29	0.29	0.29	0.29	99.52	99.52	100	99.94	97.89
585	COG7	component of oligomeric golgi complex 7	16p12.2	chr16	23399813	23464501	protein-coding gene	yes	OMIM: AR; CGD: AR; DDG2P: AR	Definitive; Autosomal recessive inheritance	severe gene	Biochemical; Cardiovascular; Gastrointestinal; Hematologic; Musculoskeletal; Neurologic	Congenital disorder of glycosylation, type IIe, 608779 (3), Autosomal recessive	2.5926E-07	0.14	0.14	0.14	0.14	0.14	0.14	0.14	0.14	0.14	0.14	0.14	0.14	0.14	0.14	0.14	0.14	100	100	100	99.38	100
586	COG8	component of oligomeric golgi complex 8	16q22.1	chr16	69354042	69373486	protein-coding gene	conflicting	OMIM: N/A; CGD: AR; DDG2P: AR	Definitive; Autosomal recessive inheritance	not severe gene	Biochemical; Hematologic; Neurologic	Congenital disorder of glycosylation, type IIh, 611182 (3)	2.9725E-09	0	0	0	0	0	0	0	0	0	0	0	0	0.29	0.29	0.29	0.29	100	100	100	97.62	96.58
587	COL11A1	collagen type XI alpha 1 chain	1p21.1	chr1	103342022	103574428	protein-coding gene	yes	OMIM: AR/AD, N/A; CGD: AR/AD; DDG2P: AR/AD	not in SysNDD	severe gene	Audiologic/Otolaryngologic; Craniofacial; Musculoskeletal; Ophthalmologic	Fibrochondrogenesis 1, 228520 (3), Autosomal recessive; Stickler syndrome, type II, 604841 (3), Autosomal dominant; Marshall syndrome, 154780 (3), Autosomal dominant; Deafness, autosomal dominant 37, 618533 (3), Autosomal dominant; {Lumbar disc herniation, susceptibility to}, 603932 (3)	1	0	0	0	0	0	0	0	0	0	0	0	0	0	0	0.14	0.14	100	100	100	99.83	99.78
588	COL11A2	collagen type XI alpha 2 chain	6p21.32	chr6	33130457	33160276	protein-coding gene	yes	OMIM: AR/AD; CGD: AR/AD; DDG2P: AR/AD; ClinGen: AR/AD	not in SysNDD	severe gene	Audiologic/Otolaryngologic; Craniofacial; Musculoskeletal; Ophthalmologic	Deafness, autosomal dominant 13, 601868 (3), Autosomal dominant; Otospondylomegaepiphyseal dysplasia, autosomal recessive, 215150 (3), Autosomal recessive; Fibrochondrogenesis 2, 614524 (3), Autosomal recessive, Autosomal dominant; Deafness, autosomal recessive 53, 609706 (3), Autosomal recessive; Otospondylomegaepiphyseal dysplasia, autosomal dominant, 184840 (3), Autosomal dominant	0.70197	0	0	0	0	0	0	0	0	0	0	0	0	0	0	0	0	100	100	100	99.7	99.9
589	COL12A1	collagen type XII alpha 1 chain	6q13-q14.1	chr6	75794041	75915767	protein-coding gene	yes	OMIM: AR/AD; CGD: AR/AD	not in SysNDD	not severe gene	Musculoskeletal	Bethlem myopathy 2, 616471 (3), Autosomal dominant; ?Ullrich congenital muscular dystrophy 2, 616470 (3), Autosomal recessive	0.97361	0	0	0	0	0	0	0	0	0	0	0	0	0	0	0.14	0.14	100	100	100	99.89	99.93
590	COL13A1	collagen type XIII alpha 1 chain	10q22.1	chr10	71561622	71724031	protein-coding gene	yes	OMIM: AR; CGD: AR; DDG2P: AR	not in SysNDD	not severe gene	Craniofacial; Musculoskeletal; Neurologic	Myasthenic syndrome, congenital, 19, 616720 (3), Autosomal recessive	3.7355E-14	0	0	0	0	0	0	0	0	0	0	0	0	0	0	0	0	100	100	100	98.91	100
591	COL17A1	collagen type XVII alpha 1 chain	10q25.1	chr10	105791043	105845760	protein-coding gene	yes	OMIM: AR/AD; CGD: AR/AD	not in SysNDD	severe gene	Dermatologic; Ophthalmologic	Epithelial recurrent erosion dystrophy, 122400 (3), Autosomal dominant; Epidermolysis bullosa, junctional, localisata variant, 226650 (3), Autosomal recessive; Epidermolysis bullosa, junctional, non-Herlitz type, 226650 (3), Autosomal recessive	2.2869E-27	0	0	0	0	0	0	0	0	0	0	0	0	0	0	0	0	100	100	100	98.17	98.78
592	COL18A1	collagen type XVIII alpha 1 chain	21q22.3	chr21	46825051	46933634	protein-coding gene	yes	OMIM: AR/AD; DDG2P: AR	Definitive; Autosomal recessive inheritance	severe gene	Craniofacial; Musculoskeletal; Neurologic; Ophthalmologic	Knobloch syndrome, type 1, 267750 (3), Autosomal recessive; Glaucoma, primary closed-angle, 618880 (3), Autosomal dominant	1.7414E-10	0	0	0	0	0	0	0.29	0.29	0.29	0.29	0.29	0.29	0.43	0.43	0.43	1.29	100	100	100	96.55	95.49
593	COL1A2	collagen type I alpha 2 chain	7q21.3	chr7	94023872	94060544	protein-coding gene	yes	OMIM: AR/AD; CGD: AR/AD	not in SysNDD	not severe gene	Audiologic/Otolaryngologic; Cardiovascular; Dermatologic; Musculoskeletal; Ophthalmologic	Osteogenesis imperfecta, type III, 259420 (3), Autosomal dominant; {Osteoporosis, postmenopausal}, 166710 (3), Autosomal dominant; Ehlers-Danlos syndrome, arthrochalasia type, 2, 617821 (3), Autosomal dominant; Combined osteogenesis imperfecta and Ehlers-Danlos syndrome 2, 619120 (3), Autosomal dominant; Ehlers-Danlos syndrome, cardiac valvular type, 225320 (3), Autosomal recessive; Osteogenesis …	1	0	0	0	0	0	0	0	0	0	0	0	0	0	0	0	0	98.72	98.72	100	99.11	99.98
594	COL25A1	collagen type XXV alpha 1 chain	4q25	chr4	109729880	110223908	protein-coding gene	yes	OMIM: AR; CGD: AR; DDG2P: AR	not in SysNDD	not severe gene	Musculoskeletal	Fibrosis of extraocular muscles, congenital, 5, 616219 (3), Autosomal recessive	1.6393E-18	0	0	0	0	0	0	0	0	0	0	0	0	0	0	0.29	0.29	100	100	100	99.85	100
595	COL27A1	collagen type XXVII alpha 1 chain	9q32	chr9	116917839	117074791	protein-coding gene	yes	OMIM: AR; CGD: AR; DDG2P: AR	Definitive; Autosomal recessive inheritance	severe gene	Craniofacial; Musculoskeletal	Steel syndrome, 615155 (3), Autosomal recessive	0.5864	0	0	0	0	0	0	0	0	0	0	0	0	0	0.14	0.14	0.14	100	100	100	98.69	99.93
596	COL3A1	collagen type III alpha 1 chain	2q32.2	chr2	189839045	189877472	protein-coding gene	conflicting	OMIM: AR/AD; CGD: AR/AD; ClinGen: AD	Definitive; Autosomal recessive inheritance	not severe gene	Cardiovascular; Craniofacial; Dermatologic; Musculoskeletal; Neurologic; Obstetric	Ehlers-Danlos syndrome, vascular type, 130050 (3), Autosomal dominant; Polymicrogyria with or without vascular-type EDS, 618343 (3), Autosomal recessive	1	0	0	0	0	0	0	0	0	0	0	0	0	0	0	0	0	100	100	100	99.63	99.03
597	COL4A3	collagen type IV alpha 3 chain	2q36.3	chr2	228029280	228179508	protein-coding gene	yes	OMIM: AR/AD; CGD: AR/AD; DDG2P: AR/AD	not in SysNDD	severe gene	Audiologic/Otolaryngologic; Ophthalmologic; Renal	Hematuria, benign familial, 141200 (3), Autosomal dominant; Alport syndrome 3, autosomal dominant, 104200 (3), Autosomal dominant; Alport syndrome 2, autosomal recessive, 203780 (3), Autosomal recessive	1.0699E-12	0	0.29	0.29	0.43	0.43	0.43	0.43	0.43	0.43	0.43	0.43	0.43	0.57	0.57	0.57	0.57	100	100	100	98.25	98.3
598	COL4A4	collagen type IV alpha 4 chain	2q36.3	chr2	227867426	228029169	protein-coding gene	yes	OMIM: AR/AD; CGD: AR/AD; DDG2P: AR	not in SysNDD	severe gene	Audiologic/Otolaryngologic; Ophthalmologic; Renal	Hematuria, familial benign, 141200 (3), Autosomal dominant; Alport syndrome 2, autosomal recessive, 203780 (3), Autosomal recessive	6.7123E-16	0	0	0	0	0	0	0	0	0	0	0	0	0.14	0.14	0.14	0.14	100	100	100	99.58	99.79
599	COL4A5	collagen type IV alpha 5 chain	Xq22.3	chrX	107683073	107940775	protein-coding gene	yes, XL	OMIM: XLD; CGD: XL; ClinGen: XL	not in SysNDD	severe gene	Audiologic/Otolaryngologic; Ophthalmologic; Renal	Alport syndrome 1, X-linked, 301050 (3), X-linked dominant	1	0	0	0	0	0	0	0	0	0	0	0	0	0	0	0	0	99.7	99.7	100	99.55	99.26
600	COL4A6	collagen type IV alpha 6 chain	Xq22.3	chrX	107398836	107682727	protein-coding gene	yes, XL	OMIM: XLR; CGD: XL; ClinGen: XL	not in SysNDD	not severe gene	Audiologic/Otolaryngologic	?Deafness, X-linked 6, 300914 (3), X-linked recessive	0.89901	0	0	0	0	0	0	0	0	0	0	0	0	0	0	0	0	100	100	100	99.18	99.44
601	COL6A1	collagen type VI alpha 1 chain	21q22.3	chr21	47401650	47424964	protein-coding gene	conflicting	OMIM: AR/AD; CGD: AR/AD; DDG2P: AD; ClinGen: SD; our search: AR/AD	not in SysNDD	severe gene	Musculoskeletal	Bethlem myopathy 1, 158810 (3), Autosomal recessive, Autosomal dominant; Ullrich congenital muscular dystrophy 1, 254090 (3), Autosomal recessive, Autosomal dominant	0.99995	0	0	0	0	0	0	0	0	0	0	0	0	0.29	0.29	0.29	0.29	100	100	100	99.56	99.13
602	COL6A2	collagen type VI alpha 2 chain	21q22.3	chr21	47518010	47552763	protein-coding gene	conflicting	OMIM: AR/AD; CGD: AR/AD; ClinGen: SD	not in SysNDD	severe gene	Musculoskeletal; Neurologic	Bethlem myopathy 1, 158810 (3), Autosomal recessive, Autosomal dominant; ?Myosclerosis, congenital, 255600 (3), Autosomal recessive; Ullrich congenital muscular dystrophy 1, 254090 (3), Autosomal recessive, Autosomal dominant	6.5112E-08	0	0	0	0	0	0	0	0	0	0	0	0	0.14	0.14	0.14	0.14	100	100	100	98.1	100
603	COL6A3	collagen type VI alpha 3 chain	2q37.3	chr2	238232645	238323018	protein-coding gene	yes	OMIM: AR/AD; CGD: AR/AD; DDG2P: AR	not in SysNDD	severe gene	Musculoskeletal	Ullrich congenital muscular dystrophy 1, 254090 (3), Autosomal recessive, Autosomal dominant; Dystonia 27, 616411 (3), Autosomal recessive; Bethlem myopathy 1, 158810 (3), Autosomal recessive, Autosomal dominant	1.8131E-20	0	0	0	0	0	0	0	0	0	0	0	0	0.14	0.14	0.14	0.14	100	100	100	99.98	100
604	COL7A1	collagen type VII alpha 1 chain	3p21.31	chr3	48601505	48632700	protein-coding gene	yes	OMIM: AR/AD, N/A; CGD: AR/AD	not in SysNDD	severe gene	Dermatologic	EBD, localisata variant (3); Epidermolysis bullosa, pretibial, 131850 (3), Autosomal recessive, Autosomal dominant; Transient bullous of the newborn, 131705 (3), Autosomal recessive, Autosomal dominant; EBD, Bart type, 132000 (3), Autosomal dominant; Epidermolysis bullosa dystrophica, AD, 131750 (3), Autosomal dominant; Epidermolysis bullosa pruriginosa, 604129 (3), Autosomal recessive, Autosomal…	2.4411E-40	0.14	0.43	0.43	0.43	0.43	0.43	0.43	0.43	0.43	0.57	0.57	0.57	0.86	0.86	0.86	1	100	100	100	97.39	99.84
605	COL9A1	collagen type IX alpha 1 chain	6q13	chr6	70924763	71012786	protein-coding gene	yes	OMIM: AD, N/A, manual curation: AR; CGD: AR; DDG2P: AR/AD; ClinGen: AR	not in SysNDD	not severe gene	Audiologic/Otolaryngologic; Craniofacial;Musculoskeletal; Ophthalmologic	Stickler syndrome	3.0742E-19	0	0	0	0	0	0	0	0	0	0	0	0	0	0	0	0	100	100	100	99.9	99.87
606	COL9A2	collagen type IX alpha 2 chain	1p34.2	chr1	40766158	40783485	protein-coding gene	yes	OMIM: AR/AD; CGD: AR; DDG2P: AR/AD; ClinGen: AR	not in SysNDD	not severe gene	Audiologic/Otolaryngologic; Craniofacial; Musculoskeletal; Ophthalmologic	Epiphyseal dysplasia, multiple, 2, 600204 (3), Autosomal dominant; ?Stickler syndrome, type V, 614284 (3), Autosomal recessive	1.0453E-08	0	0	0	0	0	0	0	0	0	0	0	0	0.29	0.57	1.29	1.29	100	100	100	98.52	99.64
607	COL9A3	collagen type IX alpha 3 chain	20q13.33	chr20	61447595	61472511	protein-coding gene	conflicting	OMIM: AD, N/A; DDG2P: AR/AD; ClinGen: AR; AR PMID: 35241111	not in SysNDD	not severe gene	Musculoskeletal	Stickler syndrome	3.278E-12	0	0	0	0	0	0	0	0	0	0	0	0	0	0	0	0	100	100	100	98.99	99.37
608	COLEC10	collectin subfamily member 10	8q24.12	chr8	120007690	120118821	protein-coding gene	yes	OMIM: AR; CGD: AR; DDG2P: AR	not in SysNDD	not severe gene	Craniofacial; Genitourinary; Musculoskeletal; Neurologic; Ophthalmologic; Renal	3MC syndrome 3, 248340 (3), Autosomal recessive	0.0026167	0	0.14	0.14	0.14	0.14	0.14	0.14	0.14	0.14	0.14	0.14	0.14	0.14	0.29	0.29	0.29	100	100	100	100	100
609	COLEC11	collectin subfamily member 11	2p25.3	chr2	3642421	3692234	protein-coding gene	yes	OMIM: AR; CGD: AR; DDG2P: AR	Definitive; Autosomal recessive inheritance	severe gene	Audiologic/Otolaryngologic; Craniofacial; Genitourinary; Musculoskeletal; Neurologic; Ophthalmologic; Renal	3MC syndrome 2, 265050 (3), Autosomal recessive	0.017539	0	0	0	0	0	0	0	0	0	0	0	0	0	0	0	0	100	100	100	100	100
610	COLGALT1	collagen beta(1-O)galactosyltransferase 1	19p13.11	chr19	17666402	17693971	protein-coding gene	yes	OMIM: AR; CGD: AR	Definitive; Autosomal recessive inheritance	not severe gene	Neurologic	Brain small vessel disease 3, 618360 (3), Autosomal recessive	5.9074E-08	0	0	0	0	0	0	0	0	0	0	0	0	0	0	0	0	100	100	98.73	87.13	92.99
611	COLQ	collagen like tail subunit of asymmetric acetylcholinesterase	3p25.1	chr3	15491639	15563258	protein-coding gene	yes	OMIM: AR; CGD: AR	not in SysNDD	severe gene	Musculoskeletal; Neurologic	Myasthenic syndrome, congenital, 5, 603034 (3), Autosomal recessive	7.9356E-14	0	0	0	0	0	0	0	0	0	0	0	0	0.14	0.14	0.14	0.14	100	100	100	99.86	100
612	COPB1	COPI coat complex subunit beta 1	11p15.2	chr11	14464985	14521573	protein-coding gene	yes	OMIM: AR; DDG2P: AR	Definitive; Autosomal recessive inheritance	not severe gene	Allergy/Immunology/Infectious; Biochemical; Craniofacial; Dermatologic; Endocrine; Musculoskeletal; Neurologic; Ophthalmologic	Baralle-Macken syndrome, 619255 (3), Autosomal recessive	0.99994	0	0	0	0	0	0	0	0	0	0	0	0	0	0	0	0	100	100	100	100	100
613	COPB2	COPI coat complex subunit beta 2	3q23	chr3	139074441	139108574	protein-coding gene	yes	OMIM: AR; CGD: AR	Definitive; Autosomal dominant inheritance; Autosomal recessive inheritance	not severe gene	Neurologic	?Microcephaly 19, primary, autosomal recessive, 617800 (3), Autosomal recessive	1	0	0	0	0	0	0	0	0	0	0	0	0	0	0	0	0	100	100	100	100	100
614	COQ2	coenzyme Q2, polyprenyltransferase	4q21.23	chr4	84182688	84206067	protein-coding gene	yes	OMIM: AR/AD; CGD: AR; DDG2P: AR	Definitive; Autosomal recessive inheritance	severe gene	Biochemical; Musculoskeletal; Neurologic; Renal	{Multiple system atrophy, susceptibility to}, 146500 (3), Autosomal recessive, Autosomal dominant; Coenzyme Q10 deficiency, primary, 1, 607426 (3), Autosomal recessive	0.0013386	0	0	0	0	0	0	0	0	0	0	0	0	0	0	0	0	100	100	100	100	94.96
615	COQ4	coenzyme Q4	9q34.11	chr9	131084814	131096351	protein-coding gene	yes	OMIM: AR; CGD: AR; DDG2P: AR	Definitive; Autosomal recessive inheritance	severe gene	Biochemical; Cardiovascular; Neurologic	Coenzyme Q10 deficiency, primary, 7, 616276 (3), Autosomal recessive	3.3961E-09	0	0	0	0	0	0	0	0	0	0	0	0	0	0	0	0	100	100	100	99.85	100
616	COQ5	coenzyme Q5, methyltransferase	12q24.31	chr12	120941076	120972237	protein-coding gene	yes	OMIM: AR; CGD: AR; DDG2P: AR	Limited; Autosomal recessive inheritance	not severe gene	Biochemical; Neurologic	?Coenzyme Q10 deficiency, primary, 9, 619028 (3), Autosomal recessive	0.000028412	0	0	0	0	0	0	0	0	0	0	0	0	0	0.14	0.14	0.14	100	100	100	99.69	100
617	COQ6	coenzyme Q6, monooxygenase	14q24.3	chr14	74416628	74430373	protein-coding gene	yes	OMIM: AR; CGD: AR	not in SysNDD	severe gene	Biochemical; Musculoskeletal; Neurologic; Renal	Coenzyme Q10 deficiency, primary, 6, 614650 (3), Autosomal recessive	4.3324E-15	0	0	0	0	0	0	0	0	0	0	0	0	0	0	0	0	100	100	100	99.78	100
618	COQ7	coenzyme Q7, hydroxylase	16p12.3	chr16	19078920	19091417	protein-coding gene	yes	OMIM: AR; CGD: AR	not in SysNDD	not severe gene	Biochemical; Cardiovascular; Musculoskeletal; Neurologic; Renal	?Coenzyme Q10 deficiency, primary, 8, 616733 (3), Autosomal recessive	0.000003808	0	0	0	0	0	0	0	0	0	0	0	0	0	0	0	0.14	100	100	100	100	100
619	COQ8A	coenzyme Q8A	1q42.13	chr1	227085236	227175246	protein-coding gene	yes	OMIM: AR; CGD: AR; DDG2P: AR	Definitive; Autosomal recessive inheritance	severe gene	Biochemical; Neurologic	Coenzyme Q10 deficiency, primary, 4, 612016 (3), Autosomal recessive	9.2856E-11	0	0	0	0	0	0	0	0	0	0	0	0	0	0	0	0	100	100	100	98.68	100
620	COQ8B	coenzyme Q8B	19q13.2	chr19	41197433	41224112	protein-coding gene	yes	OMIM: AR; CGD: AR	not in SysNDD	severe gene	Renal	Nephrotic syndrome, type 9, 615573 (3), Autosomal recessive	2.8159E-13	0	0	0	0	0	0	0	0	0	0	0	0	0	0	0	0	100	100	100	99.3	100
621	COQ9	coenzyme Q9	16q21	chr16	57481336	57495187	protein-coding gene	yes	OMIM: AR; CGD: AR; DDG2P: AR	Limited; Autosomal recessive inheritance	not severe gene	Biochemical; Musculoskeletal; Neurologic; Renal	Coenzyme Q10 deficiency, primary, 5, 614654 (3), Autosomal recessive	5.5253E-06	0	0	0	0	0	0	0	0	0	0	0	0	0.14	0.14	0.14	0.14	100	100	100	98.17	99.37
622	CORO1A	coronin 1A	16p11.2	chr16	30194147	30200397	protein-coding gene	yes	OMIM: AR; CGD: AR	not in SysNDD	not severe gene	Allergy/Immunology/Infectious; Oncologic	Immunodeficiency 8, 615401 (3), Autosomal recessive	0.97024	0	0	0	0	0	0	0	0	0	0	0	0	0	0	0	0	100	100	100	100	100
623	COX10	cytochrome c oxidase assembly factor heme A:farnesyltransferase COX10	17p12	chr17	13972812	14111994	protein-coding gene	conflicting	OMIM: N/A; CGD: AR; DDG2P: AR; ClinGen: AR	Definitive; Autosomal recessive inheritance	severe gene	Audiologic/Otolaryngologic; Biochemical; Cardiovascular; Hematologic; Musculoskeletal; Neurologic	Mitochondrial complex IV deficiency, nuclear type 3, 619046 (3)	0.08405	0	0	0	0	0	0	0	0	0	0	0	0	0	0	0	0	99.17	99.17	100	100	100
624	COX14	cytochrome c oxidase assembly factor COX14	12q13.12	chr12	50505761	50514240	protein-coding gene	yes	OMIM: AR; CGD: AR; DDG2P: AR	Limited; Autosomal recessive inheritance	not severe gene	Cardiovascular; Biochemical; Craniofacial; Endocrine; Gastrointestinal; Musculoskeletal; Neurologic; Ophthalmologic; Renal	?Mitochondrial complex IV deficiency, nuclear type 10, 619053 (3), Autosomal recessive	0.3573	0	0	0	0	0	0	0	0	0	0	0	0	0	0	0	0	96.64	96.64	100	100	100
625	COX15	cytochrome c oxidase assembly homolog COX15	10q24.2	chr10	101471600	101491857	protein-coding gene	yes	OMIM: AR; CGD: AR; DDG2P: AR; ClinGen: AR	Definitive; Autosomal recessive inheritance	severe gene	Biochemical; Cardiovascular; Musculoskeletal; Neurologic	Mitochondrial complex IV deficiency, nuclear type 6, 615119 (3), Autosomal recessive	1.1031E-13	0	0	0	0	0	0	0	0	0	0	0	0	0	0	0	0	100	100	100	99.15	100
626	COX16	cytochrome c oxidase assembly factor COX16	14q24.2	chr14	70791797	70826448	protein-coding gene	yes	OMIM: AR; DDG2P: AR	not in SysNDD	not severe gene	Audiologic/Otolaryngologic; Biochemical; Cardiovascular; Gastrointestinal; Musculoskeletal; Neurologic; Obstetric; Pulmonary	Mitochondrial complex IV deficiency, nuclear type 22, 619355 (3), Autosomal recessive	0.000018748	0	0	0	0	0	0	0	0	0	0	0	0	0	0	0	0	100	100	100	100	100
627	COX20	cytochrome c oxidase assembly factor COX20	1q44	chr1	244998623	245008359	protein-coding gene	yes	OMIM: AR; CGD: AR	Limited; Autosomal recessive inheritance	severe gene	Biochemical; Musculoskeletal; Neurologic	Mitochondrial complex IV deficiency, nuclear type 11, 619054 (3), Autosomal recessive	0.020118	0	0	0	0	0	0	0	0	0	0	0	0	0	0	0	0	100	100	100	95.83	99.38
628	COX4I1	cytochrome c oxidase subunit 4I1	16q24.1	chr16	85832238	85840650	protein-coding gene	yes	OMIM: AR; CGD: AR	Limited; Autosomal recessive inheritance	not severe gene	Biochemical; Craniofacial; Musculoskeletal; Neurologic	Mitochondrial complex IV deficiency, nuclear type 16, 619060 (3), Autosomal recessive	0.39416	0	0	0	0	0	0	0	0	0	0	0	0	0	0	0	0	100	100	100	100	100
629	COX4I2	cytochrome c oxidase subunit 4I2	20q11.21	chr20	30225690	30232809	protein-coding gene	yes	OMIM: AR; CGD: AR	not in SysNDD	not severe gene	Dermatologic; Gastrointestinal; Hematologic; Musculoskeletal; Neurologic	Exocrine pancreatic insufficiency, dyserythropoietic anemia, and calvarial hyperostosis, 612714 (3), Autosomal recessive	0.00013995	0	0	0	0	0	0	0	0	0	0	0	0	0	0	0	0	100	100	100	96.36	100
630	COX5A	cytochrome c oxidase subunit 5A	15q24.2	chr15	75212131	75230509	protein-coding gene	yes	OMIM: AR; CGD: AR	Limited; Autosomal recessive inheritance	not severe gene	Biochemical; Cardiovascular; Neurologic	?Mitochondrial complex IV deficiency, nuclear type 20, 619064 (3), Autosomal recessive	0.49407	0	0	0	0	0	0	0	0	0	0	0	0	0	0	0	0	100	100	100	98.88	100
631	COX6A1	cytochrome c oxidase subunit 6A1	12q24.31	chr12	120875892	120878545	protein-coding gene	yes	OMIM: AR; CGD: AR	not in SysNDD	not severe gene	Musculoskeletal; Neurologic	Charcot-Marie-Tooth disease, recessive intermediate D, 616039 (3), Autosomal recessive	0.0023136	0	0	0	0	0	0	0	0	0	0	0	0	0	0	0	0.14	100	100	100	100	100
632	COX6A2	cytochrome c oxidase subunit 6A2	16p11.2	chr16	31439051	31439749	protein-coding gene	yes	OMIM: AR; CGD: AR	not in SysNDD	not severe gene	Biochemical; Cardiovascular; Craniofacial; Musculoskeletal	Mitochondrial complex IV deficiency, nuclear type 18, 619062 (3), Autosomal recessive	0.18881	0	0	0	0	0	0	0	0	0	0	0	0	0	0	0	0	100	100	100	100	100
633	COX6B1	cytochrome c oxidase subunit 6B1	19q13.12	chr19	36139124	36149763	protein-coding gene	yes	OMIM: AR; CGD: AR; DDG2P: AR	Limited; Autosomal recessive inheritance	not severe gene	Biochemical; Musculoskeletal; Neurologic; Ophthalmologic	Mitochondrial complex IV deficiency, nuclear type 7, 619051 (3), Autosomal recessive	0.12065	0	0	0	0	0	0	0	0	0	0	0	0	0	0	0	0	100	100	100	100	100
634	COX7B	cytochrome c oxidase subunit 7B	Xq21.1	chrX	77154934	77162870	protein-coding gene	yes, XL	OMIM: XLD; CGD: XL; DDG2P: XLD	Limited; X-linked inheritance	not severe gene	Cardiovascular; Craniofacial; Dermatologic; Musculoskeletal; Neurologic; Ophthalmologic; Renal	Linear skin defects with multiple congenital anomalies 2, 300887 (3), X-linked dominant	0.67459	0	0	0	0	0	0	0	0	0	0	0	0	0	0	0	0	100	100	100	99.3	100
635	COX8A	cytochrome c oxidase subunit 8A	11q13.1	chr11	63742078	63744015	protein-coding gene	yes	OMIM: AR; CGD: AR	Limited; Autosomal recessive inheritance	not severe gene	Biochemical; Musculoskeletal; Neurologic	?Mitochondrial complex IV deficiency, nuclear type 15, 619059 (3), Autosomal recessive	0.11606	0	0	0	0	0	0	0	0	0	0	0	0	0	0	0	0	100	100	100	99.67	100
636	CP	ceruloplasmin	3q24-q25.1	chr3	148880196	148939842	protein-coding gene	yes	OMIM: AR; CGD: AR	not in SysNDD	not severe gene	Biochemical; Endocrine; Gastrointestinal; Neurologic; Ophthalmologic	Cerebellar ataxia, 604290 (3), Autosomal recessive; [Hypoceruloplasminemia, hereditary], 604290 (3), Autosomal recessive; Hemosiderosis, systemic, due to aceruloplasminemia, 604290 (3), Autosomal recessive	4.2013E-10	0	0	0	0	0	0	0	0	0	0	0	0	0	0.29	0.29	0.29	100	100	100	100	100
637	CPA6	carboxypeptidase A6	8q13.2	chr8	68334272	68658620	protein-coding gene	yes	OMIM: AR/AD; CGD: AR	Limited; Autosomal dominant inheritance; Autosomal recessive inheritance	not severe gene	Neurologic	Febrile seizures, familial, 11, 614418 (3), Autosomal recessive; Epilepsy, familial temporal lobe, 5, 614417 (3), Autosomal recessive, Autosomal dominant	4.3984E-17	0	0	0	0	0	0	0	0	0	0	0	0	0	0	0	0	100	100	100	100	100
638	CPAMD8	C3 and PZP like alpha-2-macroglobulin domain containing 8	19p13.11	chr19	17003757	17137625	protein-coding gene	yes	OMIM: AR; CGD: AR; DDG2P: AR	not in SysNDD	not severe gene	Ophthalmologic	Anterior segment dysgenesis 8, 617319 (3), Autosomal recessive	6.9237E-23	0	0	0	0	0	0	0	0	0	0	0	0	0.29	0.29	0.29	0.43	100	100	100	97.37	97.18
639	CPLANE1	ciliogenesis and planar polarity effector 1	5p13.2	chr5	37106329	37249530	protein-coding gene	yes	OMIM: AR; CGD: AR; DDG2P: AR	Definitive; Autosomal recessive inheritance	severe gene	Craniofacial; Genitourinary; Musculoskeletal; Neurologic	Orofaciodigital syndrome VI, 277170 (3), Autosomal recessive; Joubert syndrome 17, 614615 (3), Autosomal recessive	5.8778E-36	0	0	0	0	0	0	0	0	0	0	0	0	0	0	0	0	99.77	99.77	100	100	99.9
640	CPLX1	complexin 1	4p16.3	chr4	778744	819986	protein-coding gene	yes	OMIM: AR; CGD: AR	Definitive; Autosomal recessive inheritance	not severe gene	Neurologic	Developmental and epileptic encephalopathy 63, 617976 (3), Autosomal recessive	0.82499	0	0	0	0	0	0	0	0	0	0	0	0	0	0	0	0	100	100	100	92.51	100
641	CPN1	carboxypeptidase N subunit 1	10q24.2	chr10	101801949	101841634	protein-coding gene	yes	OMIM: AR; CGD: AR	not in SysNDD	not severe gene	Allergy/Immunology/Infectious	Carboxypeptidase N deficiency, 212070 (3), Autosomal recessive	8.6973E-08	0	0	0	0	0	0	0	0	0	0	0	0	0	0	0	0	100	100	100	97.17	100
642	CPOX	coproporphyrinogen oxidase	3q11.2	chr3	98239975	98312567	protein-coding gene	yes	OMIM: AR/AD; CGD: AR/AD	not in SysNDD	not severe gene	Gastrointestinal; Hematologic; Neurologic	Coproporphyria, 121300 (3), Autosomal recessive, Autosomal dominant; Harderoporphyria, 618892 (3), Autosomal recessive	0.17152	0	0	0	0	0	0	0	0	0	0	0	0	0	0	0	0	100	100	100	99.51	94.84
643	CPS1	carbamoyl-phosphate synthase 1	2q34	chr2	211342405	211543831	protein-coding gene	yes	OMIM: AR, N/A; CGD: AR; DDG2P: AR; ClinGen: AR	Limited; Autosomal recessive inheritance	severe gene	Biochemical; Neurologic	Carbamoylphosphate synthetase I deficiency, 237300 (3), Autosomal recessive; {Pulmonary hypertension, neonatal, susceptibility to}, 615371 (3)	1.0947E-09	0	0	0	0	0	0	0	0	0	0	0	0	0.14	0.14	0.14	0.14	100	100	100	99.42	99.92
644	CPT1A	carnitine palmitoyltransferase 1A	11q13.3	chr11	68522087	68611878	protein-coding gene	yes	OMIM: AR; CGD: AR; ClinGen: AR	Limited; Autosomal recessive inheritance	severe gene	Biochemical; Cardiovascular; Gastrointestinal; Musculoskeletal; Neurologic; Renal	CPT deficiency, hepatic, type IA, 255120 (3), Autosomal recessive	5.114E-09	0	0	0	0	0	0	0	0	0	0	0.14	0.14	0.14	0.14	0.14	0.14	100	100	100	99.96	100
645	CPT2	carnitine palmitoyltransferase 2	1p32.3	chr1	53662100	53679869	protein-coding gene	yes	OMIM: AR/AD; CGD: AR; ClinGen: AR	not in SysNDD	severe gene	Biochemical; Cardiovascular; Gastrointestinal; Musculoskeletal; Neurologic; Renal	{Encephalopathy, acute, infection-induced, 4, susceptibility to}, 614212 (3), Autosomal recessive, Autosomal dominant; CPT II deficiency, infantile, 600649 (3), Autosomal recessive; CPT II deficiency, lethal neonatal, 608836 (3), Autosomal recessive; CPT II deficiency, myopathic, stress-induced, 255110 (3), Autosomal recessive, Autosomal dominant	4.598E-10	0	0	0	0.57	0.57	0.57	0.57	0.57	0.57	0.57	0.57	0.57	0.57	0.57	0.57	0.57	100	100	100	97.58	97.81
646	CR2	complement C3d receptor 2	1q32.2	chr1	207627574	207663240	protein-coding gene	yes	OMIM: AR, N/A; CGD: AR	not in SysNDD	not severe gene	Allergy/Immunology/Infectious	{Systemic lupus erythematosus, susceptibility to, 9}, 610927 (3); Immunodeficiency, common variable, 7, 614699 (3), Autosomal recessive	4.7399E-19	0	0	0	0	0	0	0	0	0	0	0	0	0	0	0	0	100	100	100	99.93	100
647	CRADD	CASP2 and RIPK1 domain containing adaptor with death domain	12q22	chr12	94071150	94288616	protein-coding gene	yes	OMIM: AR; CGD: AR; DDG2P: AR	Definitive; Autosomal recessive inheritance	not severe gene	Neurologic	Intellectual developmental disorder, autosomal recessive 34, with variant lissencephaly, 614499 (3), Autosomal recessive	0.87862	0	0	0	0	0	0	0.29	0.29	0.29	0.29	0.29	0.29	0.29	0.29	0.29	0.29	100	100	100	100	100
648	CRAT	carnitine O-acetyltransferase	9q34.11	chr9	131857088	131873468	protein-coding gene	yes	OMIM: AR; CGD: AR	not in SysNDD	not severe gene	Neurologic	?Neurodegeneration with brain iron accumulation 8, 617917 (3), Autosomal recessive	9.4796E-12	0	0	0	0	0	0	0.43	0.43	0.43	0.43	0.43	0.43	0.43	0.43	0.43	0.43	100	100	100	97.02	99.66
649	CRB1	crumbs cell polarity complex component 1	1q31.3	chr1	197237333	197447585	protein-coding gene	yes	OMIM: AR/AD; CGD: AR/AD; DDG2P: AR	not in SysNDD	severe gene	Ophthalmologic	Leber congenital amaurosis 8, 613835 (3), Autosomal recessive; Retinitis pigmentosa-12, 600105 (3), Autosomal recessive; Pigmented paravenous chorioretinal atrophy, 172870 (3), Autosomal dominant	5.6266E-16	0.14	0.14	0.14	0.14	0.14	0.14	0.14	0.14	0.14	0.14	0.14	0.14	0.14	0.14	0.14	0.14	100	100	100	100	100
650	CRB2	crumbs cell polarity complex component 2	9q33.3	chr9	126118448	126142603	protein-coding gene	yes	OMIM: AR; CGD: AR; DDG2P: AR	Limited; Autosomal recessive inheritance	severe gene	Neurologic; Renal	Focal segmental glomerulosclerosis 9, 616220 (3), Autosomal recessive; Ventriculomegaly with cystic kidney disease, 219730 (3), Autosomal recessive	1.4884E-14	0	0	0	0	0	0	0	0	0	0	0	0	0.14	0.29	0.29	0.29	100	100	100	96.75	97.5
651	CRBN	cereblon	3p26.2	chr3	3186311	3221411	protein-coding gene	yes	OMIM: AR; CGD: AR; DDG2P: AR	Definitive; Autosomal recessive inheritance	not severe gene	Neurologic	Mental retardation, autosomal recessive 2, 607417 (3), Autosomal recessive	0.00028911	0	0	0	0	0	0	0	0	0	0	0	0	0.14	0.14	0.14	0.14	100	100	100	100	100
652	CREB3L1	cAMP responsive element binding protein 3 like 1	11p11.2	chr11	46299211	46342972	protein-coding gene	yes	OMIM: AR; CGD: AR	not in SysNDD	not severe gene	Musculoskeletal	Osteogenesis imperfecta, type XVI, 616229 (3), Autosomal recessive	0.98488	0	0	0	0	0	0	0	0	0	0	0	0	0	0	0	0	100	100	100	95.44	100
653	CRIM1	cysteine rich transmembrane BMP regulator 1	2p22.2	chr2	36583068	36778278	protein-coding gene	single database	DDG2P: AR	not in SysNDD	not severe gene	Ophthalmologic	Colobomatous macrophthalmia with microcornea syndrome	0.99971	0	0	0	0	0	0	0	0	0	0	0	0	0	0	0	0	100	100	100	98.47	99.69
654	CRIPT	CXXC repeat containing interactor of PDZ3 domain	2p21	chr2	46843554	46852881	protein-coding gene	yes	OMIM: AR; CGD: AR; DDG2P: AR	Definitive; Autosomal recessive inheritance	not severe gene	Craniofacial; Dermatologic; Musculoskeletal; Neurologic; Ophthalmologic	Short stature with microcephaly and distinctive facies, 615789 (3), Autosomal recessive	0.00097752	0	0	0	0	0	0	0	0	0	0	0	0	0	0	0	0	100	100	100	100	100
655	CRLF1	cytokine receptor like factor 1	19p12	chr19	18683029	18718551	protein-coding gene	yes	OMIM: AR; CGD: AR	Limited; Autosomal recessive inheritance	severe gene	Musculoskeletal; Neurologic	Cold-induced sweating syndrome 1, 272430 (3), Autosomal recessive	0.000039958	0	0	0	0	0	0	0	0	0	0	0	0	0	0	0	0	99.68	99.68	99.76	85.32	87.45
656	CRPPA	CDP-L-ribitol pyrophosphorylase A	7p21.2	chr7	16127151	16460947	protein-coding gene	yes	OMIM: AR; CGD: AR; DDG2P: AR	Definitive; Autosomal recessive inheritance	severe gene	Musculoskeletal; Neurologic; Ophthalmologic	Muscular dystrophy-dystroglycanopathy (limb-girdle), type C, 7, 616052 (3), Autosomal recessive; Muscular dystrophy-dystroglycanopathy (congenital with brain and eye anomalies), type A, 7, 614643 (3), Autosomal recessive	0.00025176	0	0	0	0	0	0	0	0	0	0	0	0	0	0	0	0	100	100	86.21	99.84	99.68
657	CRTAP	cartilage associated protein	3p22.3	chr3	33155470	33189265	protein-coding gene	yes	OMIM: AR; CGD: AR	not in SysNDD	severe gene	Musculoskeletal; Ophthalmologic	Osteogenesis imperfecta, type VII, 610682 (3), Autosomal recessive	0.00055361	0	0	0	0	0	0	0	0	0	0	0	0	0.14	0.14	0.14	0.14	100	100	100	97.24	98.59
658	CRX	cone-rod homeobox	19q13.33	chr19	48323035	48346587	protein-coding gene	conflicting	OMIM: AD, N/A, manual curation: AR; CGD: AR/AD; DDG2P: AD	not in SysNDD	not severe gene	Ophthalmologic	CRX-RELATED LEBER CONGENITAL AMAUROSIS LEBER CONGENITAL AMAUROSIS 7	0.51043	0	0	0	0	0	0	0	0	0	0	0	0	0	0	0	0	100	100	100	98.37	100
659	CRYAA	crystallin alpha A	21q22.3	chr21	44589117	44592915	protein-coding gene	yes	OMIM: AR/AD; CGD: AR/AD; DDG2P: AR/AD	not in SysNDD	not severe gene	Ophthalmologic	Cataract 9, multiple types, 604219 (3), Autosomal recessive, Autosomal dominant	0.17396	0	0	0	0	0	0	0	0	0	0	0	0	0	0	0	0	100	100	100	93.83	95.66
660	CRYAB	crystallin alpha B	11q23.1	chr11	111779288	111794446	protein-coding gene	yes	OMIM: AR/AD; DDG2P: AR/AD	not in SysNDD	not severe gene	Pulmonary; Ophthalmologic; Musculoskeletal; Biochemical	Myopathy, myofibrillar, fatal infantile hypertonic, alpha-B crystallin-related, 613869 (3), Autosomal recessive; Myopathy, myofibrillar, 2, 608810 (3), Autosomal dominant; Cataract 16, multiple types, 613763 (3), Autosomal recessive, Autosomal dominant; Cardiomyopathy, dilated, 1II, 615184 (3), Autosomal dominant	0.02247	0	0	0	0	0	0	0	0	0	0	0	0	0	0	0	0	100	100	100	94.45	100
661	CRYBB1	crystallin beta B1	22q12.1	chr22	26995241	27014052	protein-coding gene	yes	OMIM: AR/AD; CGD: AR/AD; DDG2P: AR/AD	not in SysNDD	not severe gene	Ophthalmologic	Cataract 17, multiple types, 611544 (3), Autosomal recessive, Autosomal dominant	0.00070069	0	0	0	0	0	0	0	0	0	0	0	0	0	0	0	0	100	100	100	99.93	100
662	CRYBB3	crystallin beta B3	22q11.23	chr22	25595816	25603330	protein-coding gene	yes	OMIM: AR/AD; CGD: AR/AD; DDG2P: AR	not in SysNDD	not severe gene	Ophthalmologic	Cataract 22, 609741 (3), Autosomal recessive, Autosomal dominant	3.5766E-11	0	0	0	0	0	0	0	0	0	0	0	0	0	0	0	0	100	100	100	100	100
663	CSF1R	colony stimulating factor 1 receptor	5q32	chr5	149432853	149492935	protein-coding gene	yes	OMIM: AR/AD; CGD: AR/AD; DDG2P: AR	Definitive; Autosomal recessive inheritance	not severe gene	Craniofacial; Musculoskeletal; Neurologic	Brain abnormalities, neurodegeneration, and dysosteosclerosis, 618476 (3), Autosomal recessive; Leukoencephalopathy, diffuse hereditary, with spheroids 1, 221820 (3), Autosomal dominant	0.13278	0	0	0	0	0	0	0	0	0	0	0	0	0	0	0	0.14	100	100	100	96.94	100
664	CSF2RA	colony stimulating factor 2 receptor subunit alpha	Xp22.32 and Yp11.3	chrX	1387692	1429274	protein-coding gene	yes, XL	OMIM: N/A; CGD: XL	not in SysNDD	not severe gene	Pulmonary	Surfactant metabolism dysfunction, pulmonary, 4, 300770 (3)	2.3956E-10	0	0	0	0	0	0	0	0	0	0	0	0	0	0	0	0	100	100	100	99.56	99.34
665	CSF2RB	colony stimulating factor 2 receptor subunit beta	22q12.3	chr22	37309669	37336491	protein-coding gene	yes	OMIM: AR; CGD: AR	not in SysNDD	not severe gene	Pulmonary	Surfactant metabolism dysfunction, pulmonary, 5, 614370 (3), Autosomal recessive	0.17646	0	0	0	0	0	0	0	0	0	0	0	0	0	0	0	0	100	100	100	98.26	96.34
666	CSF3R	colony stimulating factor 3 receptor	1p34.3	chr1	36931643	36948879	protein-coding gene	yes	OMIM: AR; CGD: AR	not in SysNDD	not severe gene	Allergy/Immunology/Infectious; Hematologic	Neutropenia, severe congenital, 7, autosomal recessive, 617014 (3), Autosomal recessive	1.5225E-10	0	0	0	0	0	0	0	0	0	0	0	0	0.14	0.14	0.14	0.14	100	100	100	98.65	100
667	CSGALNACT1	chondroitin sulfate N-acetylgalactosaminyltransferase 1	8p21.3	chr8	19261671	19615540	protein-coding gene	yes	OMIM: AR; CGD: AR	Definitive; Autosomal recessive inheritance	not severe gene	Musculoskeletal	Skeletal dysplasia, mild, with joint laxity and advanced bone age, 618870 (3), Autosomal recessive	9.2684E-14	0	0	0	0	0	0	0	0	0	0	0	0	0	0	0	0	98.1	98.1	100	99.91	100
668	CSPP1	centrosome and spindle pole associated protein 1	8q13.1-q13.2	chr8	67974660	68108498	protein-coding gene	yes	OMIM: AR; CGD: AR; DDG2P: AR	Definitive; Autosomal recessive inheritance	severe gene	Allergy/Immunology/Infectious; Audiologic/Otolaryngologic; Gastrointestinal; Musculoskeletal; Neurologic; Ophthalmologic; Renal	Joubert syndrome 21, 615636 (3), Autosomal recessive	3.26E-29	0	0	0	0	0	0	0	0	0	0	0	0	0.14	0.14	0.14	0.14	100	100	100	96.84	96.95
669	CST6	cystatin E/M	11q13.1	chr11	65779311	65780976	protein-coding gene	yes	OMIM: AR; CGD: AR	not in SysNDD	not severe gene	Dermatologic	?Ectodermal dysplasia 15, hypohidrotic/hair type, 618535 (3), Autosomal recessive	0.37188	0	0	0	0	0	0	0	0	0	0	0	0	0	0	0	0	100	100	100	97.55	99.87
670	CSTA	cystatin A	3q21.1	chr3	122044090	122060819	protein-coding gene	yes	OMIM: AR; CGD: AR; DDG2P: AR	not in SysNDD	not severe gene	Dermatologic	Peeling skin syndrome 4, 607936 (3), Autosomal recessive	0.00015316	0	0	0	0	0	0	0	0	0	0	0	0	0	0	0	0	100	100	100	100	100
671	CSTB	cystatin B	21q22.3	chr21	45192391	45196326	protein-coding gene	yes	OMIM: AR; CGD: AR; DDG2P: AR; ClinGen: AR	Limited; Autosomal recessive inheritance	severe gene	Neurologic	Epilepsy, progressive myoclonic 1A (Unverricht and Lundborg), 254800 (3), Autosomal recessive	0.0065562	0	0	0	0	0	0	0	0	0	0	0	0	0	0	0	0	100	100	100	99.84	100
672	CTC1	CST telomere replication complex component 1	17p13.1	chr17	8128138	8151413	protein-coding gene	yes	OMIM: AR; CGD: AR; DDG2P: AR	Limited; Autosomal recessive inheritance	severe gene	Cardiovascular; Dermatologic; Hematologic; Musculoskeletal; Neurologic; Ophthalmologic	Cerebroretinal microangiopathy with calcifications and cysts, 612199 (3), Autosomal recessive	1.6015E-11	0.29	0.29	0.29	0.29	0.29	0.29	0.29	0.29	0.29	0.29	0.29	0.29	0.29	0.29	0.29	0.29	100	100	100	99.44	100
673	CTDP1	CTD phosphatase subunit 1	18q23	chr18	77439800	77516623	protein-coding gene	yes	OMIM: AR; CGD: AR; DDG2P: AR	Definitive; Autosomal recessive inheritance	not severe gene	Cardiovascular; Endocrine; Musculoskeletal; Neurologic; Ophthalmologic; Renal	Congenital cataracts, facial dysmorphism, and neuropathy, 604168 (3), Autosomal recessive	0.00059966	0	0	0	0	0	0	0	0	0	0	0	0	0	0	0.14	0.14	100	100	99.63	94.13	89.43
674	CTH	cystathionine gamma-lyase	1p31.1	chr1	70876900	70905534	protein-coding gene	yes	OMIM: AR; CGD: AR; ClinGen: AR	not in SysNDD	not severe gene	Biochemical	Cystathioninuria, 219500 (3), Autosomal recessive	7.482E-08	0	0	0	0	0	0	0	0	0	0	0	0	0	0	0	0	100	100	100	100	100
675	CTNNA2	catenin alpha 2	2p12	chr2	79412356	80875986	protein-coding gene	yes	OMIM: AR; CGD: AR; DDG2P: AR	Definitive; Autosomal recessive inheritance	not severe gene	Neurologic	Cortical dysplasia, complex, with other brain malformations 9, 618174 (3), Autosomal recessive	0.42501	0	0	0	0	0	0	0	0	0	0	0	0	0	0	0	0	100	100	100	99.75	100
676	CTNS	cystinosin, lysosomal cystine transporter	17p13.2	chr17	3539761	3564836	protein-coding gene	yes	OMIM: AR; CGD: AR; DDG2P: AR	not in SysNDD	severe gene	Biochemical; Endocrine; Musculoskeletal; Ophthalmologic; Renal	Cystinosis, nephropathic, 219800 (3), Autosomal recessive; Cystinosis, ocular nonnephropathic, 219750 (3), Autosomal recessive; Cystinosis, late-onset juvenile or adolescent nephropathic, 219900 (3), Autosomal recessive; Cystinosis, atypical nephropathic, 219800 (3), Autosomal recessive	0.00030924	0	0	0	0	0	0	0	0	0	0	0	0	0	0	0	0	100	100	100	99.55	100
677	CTPS1	CTP synthase 1	1p34.2	chr1	41445006	41478237	protein-coding gene	yes	OMIM: AR; CGD: AR	not in SysNDD	severe gene	Allergy/Immunology/Infectious; Oncologic	Immunodeficiency 24, 615897 (3), Autosomal recessive	0.99259	0	0	0	0	0	0	0	0	0	0	0	0	0	0	0	0	100	100	100	99.92	100
678	CTSA	cathepsin A	20q13.12	chr20	44518782	44527459	protein-coding gene	yes	OMIM: AR; CGD: AR; DDG2P: AR	Limited; Autosomal recessive inheritance	severe gene	Audiologic/Otolaryngologic; Biochemical; Cardiovascular; Gastrointestinal; Hematologic; Musculoskeletal; Neurologic; Ophthalmologic; Renal	Galactosialidosis, 256540 (3), Autosomal recessive	5.8984E-09	0	0	0	0	0	0	0	0	0	0	0	0	0	0.14	0.14	0.14	100	100	100	100	100
679	CTSC	cathepsin C	11q14.2	chr11	88026759	88070955	protein-coding gene	yes	OMIM: AR; CGD: AR	not in SysNDD	severe gene	Allergy/Immunology/Infectious; Dental; Dermatologic	Periodontitis 1, juvenile, 170650 (3), Autosomal recessive; Haim-Munk syndrome, 245010 (3), Autosomal recessive; Papillon-Lefevre syndrome, 245000 (3), Autosomal recessive	1.1451E-07	0	0	0	0	0	0	0	0	0	0	0	0	0.29	0.29	0.29	0.29	99.63	99.63	100	100	100
680	CTSD	cathepsin D	11p15.5	chr11	1773981	1785803	protein-coding gene	yes	OMIM: AR; CGD: AR; DDG2P: AR; ClinGen: AR	Limited; Autosomal recessive inheritance	severe gene	Biochemical; Neurologic; Ophthalmologic	Ceroid lipofuscinosis, neuronal, 10, 610127 (3), Autosomal recessive	0.00091747	0	0	0	0	0	0	0	0	0	0	0	0	0	0	0	0	100	100	100	97.59	99.68
681	CTSF	cathepsin F	11q13.2	chr11	66330933	66336312	protein-coding gene	yes	OMIM: AR/AD; CGD: AR	not in SysNDD	severe gene	Biochemical; Neurologic	Ceroid lipofuscinosis, neuronal, 13 (Kufs type), autosomal dominant, 615362 (3), Autosomal recessive	1.9431E-13	0	0	0	0	0	0	0	0	0	0	0	0	0.29	0.29	0.29	0.29	100	100	100	95.67	85.96
682	CTSK	cathepsin K	1q21.3	chr1	150768683	150780799	protein-coding gene	yes	OMIM: AR; CGD: AR; DDG2P: AR	not in SysNDD	severe gene	Biochemical; Craniofacial; Musculoskeletal	Pycnodysostosis, 265800 (3), Autosomal recessive	0.000030989	0	0	0	0	0	0	0	0	0	0	0	0	0	0	0	0	100	100	100	99.81	100
683	CTU2	cytosolic thiouridylase subunit 2	16q24.3	chr16	88772870	88781794	protein-coding gene	yes	OMIM: AR; CGD: AR; DDG2P: AR	Definitive; Autosomal recessive inheritance	not severe gene	Cardiovascular; Craniofacial; Genitourinary; Musculoskeletal; Neurologic; Renal	Microcephaly, facial dysmorphism, renal agenesis, and ambiguous genitalia syndrome, 618142 (3), Autosomal recessive	3.9682E-22	0	0	0	0	0	0	0	0	0.43	0.43	0.43	0.43	0.86	0.86	0.86	0.86	100	100	100	99.92	97.63
684	CUBN	cubilin	10p13	chr10	16865962	17171830	protein-coding gene	yes	OMIM: AR; CGD: AR	not in SysNDD	not severe gene	Gastrointestinal; Hematologic; Renal	[Proteinuria, chronic benign], 618884 (3), Autosomal recessive; Imerslund-Grasbeck syndrome 1, 261100 (3), Autosomal recessive	4.6292E-42	0	0.14	0.14	0.14	0.14	0.14	0.14	0.14	0.14	0.14	0.14	0.14	0.29	0.29	0.29	0.29	100	100	100	99.97	99.5
685	CUL4B	cullin 4B	Xq24	chrX	119658463	119709649	protein-coding gene	yes, XL	OMIM: XLR; CGD: XL; DDG2P: XLR; ClinGen: XL	Definitive; X-linked recessive inheritance	severe gene	Craniofacial; Endocrine; Musculoskeletal; Neurologic	Mental retardation, X-linked, syndromic 15 (Cabezas type), 300354 (3), X-linked recessive	1	0	0	0	0	0	0	0	0	0	0	0	0	0.14	0.14	0.14	0.14	100	100	99.47	99.17	98.52
686	CUL7	cullin 7	6p21.1	chr6	43005354	43021683	protein-coding gene	yes	OMIM: AR; CGD: AR; DDG2P: AR	not in SysNDD	severe gene	Craniofacial; Musculoskeletal	3-M syndrome 1, 273750 (3), Autosomal recessive	2.5916E-21	0	0	0	0	0	0	0	0	0	0	0	0	0.14	0.14	0.14	0.14	100	100	100	98.51	99.79
687	CWC27	CWC27 spliceosome associated cyclophilin	5q12.3	chr5	64064756	64314590	protein-coding gene	yes	OMIM: AR; CGD: AR; DDG2P: AR	Definitive; Autosomal recessive inheritance	severe gene	Craniofacial; Musculoskeletal; Neurologic; Ophthalmologic	Retinitis pigmentosa with or without skeletal anomalies, 250410 (3), Autosomal recessive	4.5628E-07	0	0	0	0	0	0	0	0	0	0	0	0	0	0	0.14	0.14	100	100	100	100	100
688	CWF19L1	CWF19 like cell cycle control factor 1	10q24.31	chr10	101992054	102027437	protein-coding gene	yes	OMIM: AR; CGD: AR	Definitive; Autosomal recessive inheritance	not severe gene	Neurologic	Spinocerebellar ataxia, autosomal recessive 17, 616127 (3), Autosomal recessive	1.4404E-15	0	0	0	0	0	0	0	0	0	0	0	0	0	0.14	0.14	0.14	100	100	100	99.79	100
689	CYB561	cytochrome b561	17q23.3	chr17	61509664	61523739	protein-coding gene	single database	OMIM: AR	not in SysNDD	not severe gene	Cardiovascular; Hematologic; Renal; Neurologic; Biochemical	Orthostatic hypotension 2, 618182 (3), Autosomal recessive	0.61092	0	0	0	0	0	0	0	0	0	0	0	0	0	0	0	0	100	100	100	96.78	100
690	CYB5A	cytochrome b5 type A	18q22.3	chr18	71918081	71959251	protein-coding gene	yes	OMIM: AR; CGD: AR	not in SysNDD	not severe gene	Endocrine; Hematologic; Oncologic; Genitourinary	Methemoglobinemia and ambiguous genitalia, 250790 (3), Autosomal recessive	0.0015821	0	0	0	0	0	0	0	0	0	0	0	0	0	0	0.14	0.14	100	100	100	100	100
691	CYB5R3	cytochrome b5 reductase 3	22q13.2	chr22	43013845	43045574	protein-coding gene	yes	OMIM: AR; CGD: AR; DDG2P: AR	Definitive; Autosomal recessive inheritance	severe gene	Biochemical; Hematologic; Neurologic	Methemoglobinemia, type I, 250800 (3), Autosomal recessive; Methemoglobinemia, type II, 250800 (3), Autosomal recessive	0.00019204	0	0	0	0	0	0	0	0	0	0	0	0	0	0	0	0	100	100	95.9	85.49	90
692	CYBA	cytochrome b-245 alpha chain	16q24.2	chr16	88709690	88717560	protein-coding gene	yes	OMIM: AR; CGD: AR	not in SysNDD	severe gene	Allergy/Immunology/Infectious	Chronic granulomatous disease 4, autosomal recessive, 233690 (3), Autosomal recessive	8.8678E-06	0	0	0	0	0	0	0	0	0	0	0	0	0	0	0	0	100	100	100	92.05	88.03
693	CYBB	cytochrome b-245 beta chain	Xp21.1-p11.4	chrX	37639263	37672714	protein-coding gene	yes, XL	OMIM: XLR; CGD: XL	not in SysNDD	severe gene	Allergy/Immunology/Infectious	Immunodeficiency 34, mycobacteriosis, X-linked, 300645 (3), X-linked recessive; Chronic granulomatous disease, X-linked, 306400 (3), X-linked recessive	0.99904	0	0	0	0	0	0	0	0	0	0	0	0	0	0	0	0	100	100	100	99.47	100
694	CYBC1	cytochrome b-245 chaperone 1	17q25.3	chr17	80400464	80408705	protein-coding gene	yes	OMIM: AR; CGD: AR	not in SysNDD	not severe gene	Allergy/Immunology/Infectious; Musculoskeletal	Chronic granulomatous disease 5, autosomal recessive, 618935 (3), Autosomal recessive	0.0006032	0	0	0	0	0	0	0	0	0	0	0	0	0	0	0	0	100	100	100	99.84	100
695	CYC1	cytochrome c1	8q24.3	chr8	145149929	145152428	protein-coding gene	yes	OMIM: AR; CGD: AR; DDG2P: AR	not in SysNDD	not severe gene	Biochemical	Mitochondrial complex III deficiency, nuclear type 6, 615453 (3), Autosomal recessive	0.13875	0	0	0	0	0	0	0	0	0	0	0	0	0.29	0.29	0.43	0.43	100	100	99.16	96.8	79.15
696	CYP11A1	cytochrome P450 family 11 subfamily A member 1	15q24.1	chr15	74630099	74660081	protein-coding gene	conflicting	OMIM: N/A; CGD: AR/AD	not in SysNDD	severe gene	Endocrine; Oncologic; Genitourinary	Adrenal insufficiency, congenital, with 46XY sex reversal, partial or complete, 613743 (3)	5.4912E-07	0	0	0	0	0	0	0	0	0	0	0	0	0	0	0	0	100	100	100	99.67	100
697	CYP11B1	cytochrome P450 family 11 subfamily B member 1	8q24.3	chr8	143953771	143961262	protein-coding gene	yes	OMIM: AR/AD; CGD: AR/AD	not in SysNDD	not severe gene	Endocrine; Oncologic; Genitourinary	Aldosteronism, glucocorticoid-remediable, 103900 (3), Autosomal dominant; Adrenal hyperplasia, congenital, due to 11-beta-hydroxylase deficiency, 202010 (3), Autosomal recessive	8.245E-07	0.14	0.14	0.14	0.14	0.14	0.14	0.14	0.14	0.14	0.14	0.14	0.14	0.14	0.14	0.14	0.14	100	100	100	100	100
698	CYP11B2	cytochrome P450 family 11 subfamily B member 2	8q24.3	chr8	143991974	143999259	protein-coding gene	yes	OMIM: AR, N/A; CGD: AR/AD	not in SysNDD	severe gene	Endocrine; Genitourinary; Oncologic	Hypoaldosteronism, congenital, due to CMO I deficiency, 203400 (3), Autosomal recessive; Aldosterone to renin ratio raised (3); {Low renin hypertension, susceptibility to} (3); Hypoaldosteronism, congenital, due to CMO II deficiency, 610600 (3), Autosomal recessive	7.1321E-19	0	0	0	0	0	0	0	0	0	0	0	0	0	0	0	0	100	100	100	99.38	100
699	CYP17A1	cytochrome P450 family 17 subfamily A member 1	10q24.32	chr10	104590287	104597290	protein-coding gene	yes	OMIM: AR; CGD: AR	not in SysNDD	severe gene	Endocrine;Genitourinary; Oncologic	17,20-lyase deficiency, isolated, 202110 (3), Autosomal recessive; 17-alpha-hydroxylase/17,20-lyase deficiency, 202110 (3), Autosomal recessive	0.00026255	0	0	0	0	0	0	0	0	0	0.14	0.14	0.14	0.14	0.14	0.14	0.14	100	100	100	99.97	100
700	CYP19A1	cytochrome P450 family 19 subfamily A member 1	15q21.2	chr15	51500253	51630807	protein-coding gene	yes	OMIM: AD, N/A, manual curation: AR; CGD: AR	not in SysNDD	not severe gene	Endocrine	Aromatase deficiency	0.000017022	0	0	0	0	0	0	0	0	0	0	0	0	0.14	0.14	0.14	0.14	99.77	99.77	100	99.04	100
701	CYP1B1	cytochrome P450 family 1 subfamily B member 1	2p22.2	chr2	38294115	38337044	protein-coding gene	yes	OMIM: AR; CGD: AR; DDG2P: AR	not in SysNDD	severe gene	Ophthalmologic	Glaucoma 3A, primary open angle, congenital, juvenile, or adult onset, 231300 (3), Autosomal recessive; Anterior segment dysgenesis 6, multiple subtypes, 617315 (3), Autosomal recessive	0.000022024	0.57	0.71	0.71	0.71	0.71	0.71	0.71	0.71	0.71	0.71	0.71	0.71	0.71	0.71	0.71	0.71	100	100	100	100	100
702	CYP21A2	cytochrome P450 family 21 subfamily A member 2	6p21.33	chr6	32006041	32009447	protein-coding gene	yes	OMIM: AR; CGD: AR	not in SysNDD	not severe gene	Cardiovascular; Endocrine; Genitourinary; Oncologic	Hyperandrogenism, nonclassic type, due to 21-hydroxylase deficiency, 201910 (3), Autosomal recessive; Adrenal hyperplasia, congenital, due to 21-hydroxylase deficiency, 201910 (3), Autosomal recessive	0.00025989	N/A	N/A	N/A	N/A	N/A	N/A	N/A	N/A	N/A	N/A	N/A	N/A	N/A	N/A	N/A	N/A	N/A	N/A	N/A	N/A	N/A
703	CYP24A1	cytochrome P450 family 24 subfamily A member 1	20q13.2	chr20	52769987	52790512	protein-coding gene	yes	OMIM: AR; CGD: AR; DDG2P: AR	not in SysNDD	not severe gene	Endocrine; Renal	Hypercalcemia, infantile, 1, 143880 (3), Autosomal recessive	3.1964E-23	0.29	0.71	0.71	0.86	0.86	0.86	0.86	0.86	0.86	0.86	1	1	1	1	1	1	100	100	100	100	100
704	CYP26C1	cytochrome P450 family 26 subfamily C member 1	10q23.33	chr10	94820564	94829293	protein-coding gene	yes	OMIM: AR; CGD: AR	not in SysNDD	not severe gene	Craniofacial; Dermatologic	Focal facial dermal dysplasia 4, 614974 (3), Autosomal recessive	0.0016358	0	0	0	0	0	0	0	0	0	0	0	0	0	0	0	0	100	100	100	96.59	96.97
705	CYP27A1	cytochrome P450 family 27 subfamily A member 1	2q35	chr2	219646471	219680016	protein-coding gene	yes	OMIM: AR; CGD: AR; DDG2P: AR	Definitive; Autosomal recessive inheritance	severe gene	Biochemical; Cardiovascular; Gastrointestinal; Neurologic; Ophthalmologic	Cerebrotendinous xanthomatosis, 213700 (3), Autosomal recessive	5.2916E-19	0.29	0.43	0.43	0.43	0.43	0.43	0.43	0.43	0.43	0.43	0.43	0.43	0.43	0.43	0.43	0.43	100	100	100	98.23	99.02
706	CYP27B1	cytochrome P450 family 27 subfamily B member 1	12q14.1	chr12	58156116	58162769	protein-coding gene	yes	OMIM: AR; CGD: AR	not in SysNDD	not severe gene	Endocrine	Vitamin D-dependent rickets, type I, 264700 (3), Autosomal recessive	1.9194E-07	0	0	0	0	0	0	0	0	0	0	0	0	0	0	0	0	100	100	100	98.32	100
707	CYP2C19	cytochrome P450 family 2 subfamily C member 19	10q23.33	chr10	96522437	96612962	protein-coding gene	single database	OMIM: AR	not in SysNDD	not severe gene	Biochemical	Proguanil poor metabolizer, 609535 (3), Autosomal recessive; Mephenytoin poor metabolizer, 609535 (3), Autosomal recessive; Clopidogrel, impaired responsiveness to, 609535 (3), Autosomal recessive; Omeprazole poor metabolizer, 609535 (3), Autosomal recessive	6.4882E-20	0	0	0	0	0	0	0	0	0	0	0	0	0.14	0.14	0.14	0.14	100	100	100	100	100
708	CYP2C8	cytochrome P450 family 2 subfamily C member 8	10q23.33	chr10	96796528	96829254	protein-coding gene	conflicting	OMIM: N/A; CGD: AR/AD	not in SysNDD	not severe gene	General	{Drug metabolism, altered, CYP2C8-related}, 618018 (3)	1.9759E-22	0	0	0	0	0	0	0	0	0	0	0	0	0.14	0.14	0.14	0.14	100	100	100	100	100
709	CYP2D6	cytochrome P450 family 2 subfamily D member 6	22q13.2	chr22	42522500	42526908	protein-coding gene	single database	OMIM: AR	not in SysNDD	not severe gene	Neurologic; Biochemical; Oncologic	{Codeine sensitivity}, 608902 (3), Autosomal recessive; {Debrisoquine sensitivity}, 608902 (3), Autosomal recessive	1.0793E-25	0	0	0	0	0	0	0	0	0	0	0	0	0	0	0	0	100	100	100	100	100
710	CYP2R1	cytochrome P450 family 2 subfamily R member 1	11p15.2	chr11	14898985	14913798	protein-coding gene	yes	OMIM: AR; CGD: AR	not in SysNDD	not severe gene	Endocrine	Rickets due to defect in vitamin D 25-hydroxylation deficiency, 600081 (3), Autosomal recessive	3.793E-10	0	0	0	0	0	0	0	0	0	0	0	0	0	0	0	0	100	100	100	100	100
711	CYP2U1	cytochrome P450 family 2 subfamily U member 1	4q25	chr4	108852524	108874613	protein-coding gene	yes	OMIM: AR; CGD: AR; DDG2P: AR	Definitive; Autosomal recessive inheritance	severe gene	Neurologic	Spastic paraplegia 56, autosomal recessive, 615030 (3), Autosomal recessive	0.0014201	0	0	0	0	0	0	0	0	0	0	0	0	0	0	0	0	100	100	100	98.75	96.79
712	CYP4F22	cytochrome P450 family 4 subfamily F member 22	19p13.12	chr19	15619303	15663128	protein-coding gene	yes	OMIM: AR; CGD: AR	not in SysNDD	severe gene	Dermatologic	Ichthyosis, congenital, autosomal recessive 5, 604777 (3), Autosomal recessive	5.2921E-06	0	0	0	0	0	0	0	0	0	0	0	0	0	0	0	0	100	100	100	99.58	100
713	CYP4V2	cytochrome P450 family 4 subfamily V member 2	4q35.1-q35.2	chr4	187112673	187134610	protein-coding gene	yes	OMIM: AR; CGD: AR	not in SysNDD	not severe gene	Ophthalmologic	Bietti crystalline corneoretinal dystrophy, 210370 (3), Autosomal recessive	2.1975E-10	0.14	0.29	0.29	0.29	0.29	0.29	0.29	0.29	0.29	0.29	0.29	0.29	0.29	0.29	0.29	0.29	100	100	100	100	100
714	CYP7B1	cytochrome P450 family 7 subfamily B member 1	8q12.3	chr8	65500319	65711318	protein-coding gene	yes	OMIM: AR; CGD: AR	not in SysNDD	severe gene	Gastrointestinal; Neurologic	Spastic paraplegia 5A, autosomal recessive, 270800 (3), Autosomal recessive; Bile acid synthesis defect, congenital, 3, 613812 (3), Autosomal recessive	3.2954E-06	0.14	0.14	0.14	0.14	0.14	0.14	0.14	0.14	0.14	0.14	0.14	0.14	0.14	0.14	0.14	0.14	100	100	100	100	98.88
715	D2HGDH	D-2-hydroxyglutarate dehydrogenase	2q37.3	chr2	242673993	242708231	protein-coding gene	yes	OMIM: AR; CGD: AR; DDG2P: AR	Definitive; Autosomal recessive inheritance	severe gene	Biochemical; Cardiovascular; Neurologic	D-2-hydroxyglutaric aciduria, 600721 (3), Autosomal recessive	0.054343	0	0	0	0	0	0	0	0.14	0.14	0.14	0.14	0.14	0.29	0.29	0.29	0.29	100	100	100	98.02	100
716	DAG1	dystroglycan 1	3p21.31	chr3	49506135	49573051	protein-coding gene	yes	OMIM: AR; CGD: AR; DDG2P: AR	Definitive; Autosomal recessive inheritance	not severe gene	Musculoskeletal; Neurologic; Ophthalmologic	Muscular dystrophy-dystroglycanopathy (congenital with brain and eye anomalies), type A, 9, 616538 (3), Autosomal recessive; Muscular dystrophy-dystroglycanopathy (limb-girdle), type C, 9, 613818 (3), Autosomal recessive	0.98117	0	0	0	0	0	0	0	0	0	0	0	0	0	0	0	0	100	100	100	96.34	99.08
717	DALRD3	DALR anticodon binding domain containing 3	3p21.31	chr3	49052920	49059726	protein-coding gene	yes	OMIM: AR; CGD: AR	Limited; Autosomal recessive inheritance	not severe gene	Neurologic	?Developmental and epileptic encephalopathy 86, 618910 (3), Autosomal recessive	1.6886E-10	0	0	0	0	0	0	0	0	0	0	0	0	0	0	0.43	0.43	100	100	100	99.42	100
718	DARS1	aspartyl-tRNA synthetase 1	2q21.3	chr2	136664246	136743670	protein-coding gene	yes	OMIM: AR; CGD: AR; DDG2P: AR	Definitive; Autosomal recessive inheritance	severe gene	Neurologic	Hypomyelination with brainstem and spinal cord involvement and leg spasticity, 615281 (3), Autosomal recessive	0.000008536	0	0	0	0	0	0	0	0	0	0	0	0	0	0	0	0	96.3	96.3	100	100	100
719	DARS2	aspartyl-tRNA synthetase 2, mitochondrial	1q25.1	chr1	173793640	173827684	protein-coding gene	yes	OMIM: AR; CGD: AR; DDG2P: AR	Definitive; Autosomal recessive inheritance	severe gene	Biochemical; Neurologic	Leukoencephalopathy with brain stem and spinal cord involvement and lactate elevation, 611105 (3), Autosomal recessive	9.7876E-13	0	0.14	0.14	0.14	0.14	0.14	0.14	0.14	0.14	0.14	0.29	0.29	0.29	0.29	0.29	0.29	100	100	100	99.85	100
720	DBH	dopamine beta-hydroxylase	9q34.2	chr9	136501481	136524466	protein-coding gene	yes	OMIM: AR; CGD: AR	not in SysNDD	not severe gene	Biochemical; Genitourinary; Neurologic; Ophthalmologic; Renal	Orthostatic hypotension 1, due to DBH deficiency, 223360 (3), Autosomal recessive	3.3352E-10	0.29	0.29	0.29	0.29	0.29	0.29	0.29	0.29	0.29	0.29	0.29	0.29	0.29	0.57	0.57	0.57	100	100	100	97.46	97.78
721	DBT	dihydrolipoamide branched chain transacylase E2	1p21.2	chr1	100652474	100715390	protein-coding gene	yes	OMIM: AR; CGD: AR; DDG2P: AR; ClinGen: AR	Definitive; Autosomal recessive inheritance	severe gene	Biochemical; Neurologic	Maple syrup urine disease, type II, 248600 (3), Autosomal recessive	0.000010467	0	0	0	0	0	0	0	0	0	0	0	0	0	0.14	0.14	0.14	100	100	100	100	100
722	DCAF17	DDB1 and CUL4 associated factor 17	2q31.1	chr2	172290726	172341562	protein-coding gene	yes	OMIM: AR; CGD: AR; DDG2P: AR; ClinGen: AR	Definitive; Autosomal recessive inheritance	severe gene	Audiologic/Otolaryngologic; Cardiovascular; Dermatologic; Endocrine; Neurologic	Woodhouse-Sakati syndrome, 241080 (3), Autosomal recessive	0.000000374	0	0	0	0	0	0	0	0	0	0	0	0	0	0	0.29	0.29	100	100	100	99.81	97.96
723	DCC	DCC netrin 1 receptor	18q21.2	chr18	49866541	51062273	protein-coding gene	yes	OMIM: AR/AD, N/A; CGD: AR/AD; DDG2P: AR	Definitive; Autosomal recessive inheritance	not severe gene	Musculoskeletal; Neurologic	Mirror movements 1 and/or agenesis of the corpus callosum, 157600 (3), Autosomal dominant; Esophageal carcinoma, somatic, 133239 (3); Colorectal cancer, somatic, 114500 (3); Gaze palsy, familial horizontal, with progressive scoliosis, 2, 617542 (3), Autosomal recessive	0.99448	0	0	0	0	0	0	0	0	0	0	0	0	0	0	0	0	100	100	100	100	100
724	DCDC2	doublecortin domain containing 2	6p22.3	chr6	24171983	24358280	protein-coding gene	yes	OMIM: AR; CGD: AR; DDG2P: AR; ClinGen: AR	Limited; Autosomal recessive inheritance	severe gene	Audiologic/Otolaryngologic; Gastrointestinal; Renal	Nephronophthisis 19, 616217 (3), Autosomal recessive; ?Deafness, autosomal recessive 66, 610212 (3), Autosomal recessive; Sclerosing cholangitis, neonatal, 617394 (3), Autosomal recessive	5.6611E-10	0	0	0	0	0	0	0	0	0	0	0	0	0	0	0	0	100	100	100	99.93	100
725	DCHS1	dachsous cadherin-related 1	11p15.4	chr11	6642553	6677085	protein-coding gene	yes	OMIM: AR/AD; CGD: AR/AD; DDG2P: AR	Definitive; Autosomal recessive inheritance	severe gene	Audiologic/Otolaryngologic; Cardiovascular; Craniofacial; Musculoskeletal; Neurologic; Renal	Mitral valve prolapse 2, 607829 (3), Autosomal dominant; Van Maldergem syndrome 1, 601390 (3), Autosomal recessive	0.99997	0	0	0	0	0	0	0	0	0	0	0	0	0	0	0	0	99.86	99.86	100	99.24	99.22
726	DCLRE1C	DNA cross-link repair 1C	10p13	chr10	14939357	14996431	protein-coding gene	yes	OMIM: AR; CGD: AR; ClinGen: AR	not in SysNDD	severe gene	Allergy/Immunology/Infectious; Dermatologic; Gastrointestinal	Severe combined immunodeficiency, Athabascan type, 602450 (3), Autosomal recessive; Omenn syndrome, 603554 (3), Autosomal recessive	2.4874E-07	0	0	0	0	0	0	0	0	0	0	0	0	0	0	0	0	100	100	100	99.97	99.38
727	DCPS	decapping enzyme, scavenger	11q24.2	chr11	126173646	126215644	protein-coding gene	yes	OMIM: AR; CGD: AR	Definitive; Autosomal recessive inheritance	not severe gene	Craniofacial; Musculoskeletal; Neurologic	Al-Raqad syndrome, 616459 (3), Autosomal recessive	2.4654E-07	0	0	0	0	0	0	0	0.14	0.14	0.14	0.14	0.14	0.14	0.29	0.29	0.29	100	100	100	100	100
728	DCT	dopachrome tautomerase	13q32.1	chr13	95089061	95131936	protein-coding gene	yes	OMIM: AR; CGD: AR	not in SysNDD	not severe gene	Dermatologic; Ophthalmologic	Oculocutaneous albinism, type VIII, 619165 (3), Autosomal recessive	7.3889E-14	0	0	0	0	0	0	0	0	0	0	0	0	0.14	0.57	0.57	0.57	100	100	100	99.92	100
729	DCTN1	dynactin subunit 1	2p13.1	chr2	74588280	74619214	protein-coding gene	single database	OMIM: AR/AD	not in SysNDD	not severe gene	Musculoskeletal; Neurologic; Biochemical	Neuronopathy, distal hereditary motor, type VIIB, 607641 (3), Autosomal dominant; Perry syndrome, 168605 (3), Autosomal dominant; {Amyotrophic lateral sclerosis, susceptibility to}, 105400 (3), Autosomal recessive, Autosomal dominant	0.084251	0	0	0	0	0	0	0	0	0	0	0	0	0	0	0	0	100	100	100	99.42	99.98
730	DCX	doublecortin	Xq23	chrX	110537006	110655657	protein-coding gene	yes, XL	OMIM: XL; CGD: XL; DDG2P: XLR/XLD; ClinGen: XL	Definitive; X-linked inheritance	severe gene	Neurologic	Subcortical laminal heterotopia, X-linked, 300067 (3), X-linked; Lissencephaly, X-linked, 300067 (3), X-linked	0.3042	0	0	0	0	0	0	0	0	0	0	0	0	0	0	0.14	0.14	100	100	100	98.4	100
731	DCXR	dicarbonyl and L-xylulose reductase	17q25.3	chr17	79993011	79995608	protein-coding gene	yes	OMIM: AR; CGD: AR	not in SysNDD	not severe gene	Biochemical	[Pentosuria], 260800 (3), Autosomal recessive	8.351E-07	0	0	0	0	0	0	0	0	0	0	0	0	0	0	0	0	100	100	100	99.19	100
732	DDB2	damage specific DNA binding protein 2	11p11.2	chr11	47236015	47260791	protein-coding gene	yes	OMIM: AR; CGD: AR; DDG2P: AR; ClinGen: AR	not in SysNDD	not severe gene	Dermatologic; Oncologic; Ophthalmologic	Xeroderma pigmentosum, group E, DDB-negative subtype, 278740 (3), Autosomal recessive	0.000007397	0	0	0	0	0	0	0	0	0	0	0	0	0	0	0	0	100	100	100	99.89	100
733	DDC	dopa decarboxylase	7p12.2-p12.1	chr7	50526133	50633154	protein-coding gene	yes	OMIM: AR; CGD: AR; DDG2P: AR	Definitive; Autosomal recessive inheritance	severe gene	Biochemical; Neurologic	Aromatic L-amino acid decarboxylase deficiency, 608643 (3), Autosomal recessive	3.7519E-08	0	0	0	0	0	0	0	0	0	0	0	0	0.14	0.14	0.29	0.29	100	100	100	99.76	99.82
734	DDHD1	DDHD domain containing 1	14q22.1	chr14	53503462	53620000	protein-coding gene	yes	OMIM: AR; CGD: AR; DDG2P: AR	not in SysNDD	not severe gene	Neurologic	Spastic paraplegia 28, autosomal recessive, 609340 (3), Autosomal recessive	0.902	0	0.14	0.14	0.14	0.14	0.14	0.14	0.14	0.14	0.14	0.14	0.14	0.14	0.14	0.29	0.29	100	100	100	98.33	98.98
735	DDHD2	DDHD domain containing 2	8p11.23	chr8	38082735	38133076	protein-coding gene	yes	OMIM: AR; CGD: AR; DDG2P: AR	Definitive; Autosomal recessive inheritance	severe gene	Neurologic	Spastic paraplegia 54, autosomal recessive, 615033 (3), Autosomal recessive	1.4321E-10	0	0	0	0	0	0	0	0.14	0.14	0.14	0.14	0.14	0.29	0.29	0.29	0.29	100	100	100	100	100
736	DDOST	dolichyl-diphosphooligosaccharide--protein glycosyltransferase non-catalytic subunit	1p36.12	chr1	20978259	20988037	protein-coding gene	yes	OMIM: AR; CGD: AR; DDG2P: AR	Definitive; Autosomal recessive inheritance	not severe gene	Biochemical; Gastrointestinal; Neurologic	?Congenital disorder of glycosylation, type Ir, 614507 (3), Autosomal recessive	0.00061409	0	0	0	0	0	0	0	0	0	0	0	0	0	0	0	0.14	100	100	100	99.83	100
737	DDR2	discoidin domain receptor tyrosine kinase 2	1q23.3	chr1	162601162	162757190	protein-coding gene	yes	OMIM: AR/AD; DDG2P: AR	not in SysNDD	severe gene	General; Craniofacial; Ophthalmologic; Pulmonary; Musculoskeletal; Neurologic	Warburg-Cinotti syndrome, 618175 (3), Autosomal dominant; Spondylometaepiphyseal dysplasia, short limb-hand type, 271665 (3), Autosomal recessive	0.5503	0	0	0	0	0	0	0	0	0	0	0	0	0	0	0	0	100	100	100	99.56	100
738	DDRGK1	DDRGK domain containing 1	20p13	chr20	3170995	3185331	protein-coding gene	yes	OMIM: AR; CGD: AR	not in SysNDD	not severe gene	Musculoskeletal; Pulmonary	Spondyloepimetaphyseal dysplasia, Shohat type, 602557 (3), Autosomal recessive	3.0689E-07	0	0	0	0	0	0	0	0	0	0	0	0	0	0	0	0	100	100	100	99.81	100
739	DDX11	DEAD/H-box helicase 11	12p11.21	chr12	31226778	31257725	protein-coding gene	yes	OMIM: AR; CGD: AR; DDG2P: AR	Limited; Autosomal recessive inheritance	severe gene	Audiologic/Otolaryngologic; Cardiovascular; Craniofacial; Musculoskeletal; Neurologic; Ophthalmologic	Warsaw breakage syndrome, 613398 (3), Autosomal recessive	2.3461E-21	0	0	0	0	0	0	0	0	0	0	0	0	0	0	0	0	100	100	100	99	98.19
740	DDX3X	DEAD-box helicase 3 X-linked	Xp11.4	chrX	41192536	41223725	protein-coding gene	yes, XL	OMIM: XLR/XLD; CGD: XL; DDG2P: XLR/XLD; ClinGen: XL	Definitive; X-linked dominant inheritance; X-linked recessive inheritance	not severe gene	Craniofacial; Musculoskeletal; Neurologic	Intellectual developmental disorder, X-linked, syndrome, Snijders Blok type, 300958 (3), X-linked recessive, X-linked dominant	0.99986	0	0	0	0	0	0	0	0	0	0	0	0	0	0	0	0	99.96	99.96	100	99.64	99.2
741	DDX54	DEAD-box helicase 54	12q24.13	chr12	113594978	113623284	protein-coding gene	single database	DDG2P: AR	Limited; Autosomal recessive inheritance	not severe gene	Neurologic	Intellectual Disability and Central Nervous System anomalies	4.7418E-09	0	0	0	0	0	0	0	0	0	0	0	0	0	0	0	0	100	100	100	95.45	99.84
742	DDX59	DEAD-box helicase 59	1q32.1	chr1	200593023	200639097	protein-coding gene	yes	OMIM: AR; CGD: AR; DDG2P: AR	Definitive; Autosomal recessive inheritance	severe gene	Cardiovascular; Craniofacial; Musculoskeletal; Neurologic	Orofaciodigital syndrome V, 174300 (3), Autosomal recessive	5.8502E-07	0	0	0	0	0	0	0	0	0	0	0	0	0	0	0	0	98.52	98.52	100	100	100
743	DEAF1	DEAF1 transcription factor	11p15.5	chr11	644232	706715	protein-coding gene	yes	OMIM: AR/AD; CGD: AR/AD; DDG2P: AR/AD	Definitive; Autosomal dominant inheritance; Autosomal recessive inheritance	not severe gene	Craniofacial; Neurologic	Vulto-van Silfout-de Vries syndrome, 615828 (3), Autosomal dominant; Neurodevelopmental disorder with hypotonia, impaired expressive language, and with or without seizures, 617171 (3), Autosomal recessive	0.00034113	0	0	0	0	0	0	0	0	0	0	0	0	0	0	0	0	100	100	100	90.87	83.11
744	DECR1	2,4-dienoyl-CoA reductase 1	8q21.3	chr8	91013632	91064320	protein-coding gene	conflicting	CGD: AR; ClinGen: Undetermined	not in SysNDD	not severe gene	Biochemical; Neurologic	2,4-dienoyl-CoA reductase deficiency	4.4689E-14	0	0	0	0	0	0	0	0	0	0	0	0	0.14	0.14	0.14	0.14	100	100	100	100	100
745	DEGS1	delta 4-desaturase, sphingolipid 1	1q42.11	chr1	224363457	224381143	protein-coding gene	yes	OMIM: AR; CGD: AR; DDG2P: AR	Definitive; Autosomal recessive inheritance	not severe gene	Neurologic	Leukodystrophy, hypomyelinating, 18, 618404 (3), Autosomal recessive	0.13877	0	0	0	0	0	0	0	0	0	0	0	0	0	0	0	0	100	100	100	100	99.81
746	DENND5A	DENN domain containing 5A	11p15.4	chr11	9160371	9286937	protein-coding gene	yes	OMIM: AR; CGD: AR; DDG2P: AR	Definitive; Autosomal recessive inheritance	severe gene	Craniofacial; Neurologic	Developmental and epileptic encephalopathy 49, 617281 (3), Autosomal recessive	0.057546	0	0	0	0	0	0	0	0	0	0	0	0	0.29	0.29	0.29	0.29	100	100	100	100	98.85
747	DES	desmin	2q35	chr2	220283098	220291461	protein-coding gene	conflicting	OMIM: AR/AD; CGD: AR/AD; ClinGen: AD	not in SysNDD	not severe gene	Cardiovascular; Musculoskeletal; Neurologic	Scapuloperoneal syndrome, neurogenic, Kaeser type, 181400 (3), Autosomal dominant; Cardiomyopathy, dilated, 1I, 604765 (3), Autosomal dominant; Myopathy, myofibrillar, 1, 601419 (3), Autosomal recessive, Autosomal dominant	0.0088282	0	0	0	0	0	0	0	0	0	0	0	0	0	0	0	0	100	100	100	99.8	100
748	DGAT1	diacylglycerol O-acyltransferase 1	8q24.3	chr8	145538246	145550573	protein-coding gene	yes	OMIM: AR; CGD: AR; DDG2P: AR	not in SysNDD	severe gene	Gastrointestinal	?Diarrhea 7, protein-losing enteropathy type, 615863 (3), Autosomal recessive	1.4082E-17	0	0	0	0	0	0	0	0	0	0	0	0	0.14	0.14	0.71	0.71	100	100	99.99	97.61	92.48
749	DGKE	diacylglycerol kinase epsilon	17q22	chr17	54911459	54946928	protein-coding gene	yes	OMIM: AR; CGD: AR	not in SysNDD	severe gene	Renal	{Hemolytic uremic syndrome, atypical, susceptibility to, 7}, 615008 (3), Autosomal recessive; Nephrotic syndrome, type 7, 615008 (3), Autosomal recessive	5.4906E-06	0	0	0	0	0	0	0	0	0	0	0	0	0	0	0	0	100	100	100	100	100
750	DGUOK	deoxyguanosine kinase	2p13.1	chr2	74153952	74186088	protein-coding gene	yes	OMIM: AR; CGD: AR	not in SysNDD	severe gene	Biochemical; Gastrointestinal; Musculoskeletal; Neurologic	Portal hypertension, noncirrhotic, 1, 617068 (3), Autosomal recessive; Progressive external ophthalmoplegia with mitochondrial DNA deletions, autosomal recessive 4, 617070 (3), Autosomal recessive; Mitochondrial DNA depletion syndrome 3 (hepatocerebral type), 251880 (3), Autosomal recessive	3.7122E-07	0	0	0	0	0	0	0	0	0	0	0	0	0	0	0	0	100	100	100	96.51	100
751	DHCR24	24-dehydrocholesterol reductase	1p32.3	chr1	55315305	55352891	protein-coding gene	yes	OMIM: AR; CGD: AR; DDG2P: AR	Definitive; Autosomal recessive inheritance	severe gene	Biochemical; Craniofacial; Musculoskeletal; Neurologic	Desmosterolosis, 602398 (3), Autosomal recessive	0.031029	0	0	0	0	0	0	0	0	0	0	0	0	0	0	0	0	100	100	100	99.18	100
752	DHCR7	7-dehydrocholesterol reductase	11q13.4	chr11	71139238	71163914	protein-coding gene	yes	OMIM: AR; CGD: AR; DDG2P: AR; ClinGen: AR	Definitive; Autosomal recessive inheritance	severe gene	Biochemical; Cardiovascular; Craniofacial; Endocrine; Genitourinary; Musculoskeletal; Neurologic; Renal	Smith-Lemli-Opitz syndrome, 270400 (3), Autosomal recessive	3.949E-13	1	1.29	1.29	1.29	1.29	1.29	1.29	1.29	1.29	1.29	1.29	1.29	1.29	1.29	1.29	1.29	100	100	100	98.5	100
753	DHDDS	dehydrodolichyl diphosphate synthase subunit	1p36.11	chr1	26758772	26797785	protein-coding gene	conflicting	OMIM: AR/AD; CGD: AR/AD; DDG2P: AD	Definitive; Autosomal dominant inheritance	severe gene	Neurologic; Ophthalmologic	Developmental delay and seizures with or without movement abnormalities, 617836 (3), Autosomal dominant; ?Congenital disorder of glycosylation, type 1bb, 613861 (3), Autosomal recessive; Retinitis pigmentosa 59, 613861 (3), Autosomal recessive	0.24533	0	0	0	0	0	0	0	0	0	0	0	0	0	0.29	0.29	0.29	100	100	100	98.97	99.85
754	DHFR	dihydrofolate reductase	5q14.1	chr5	79922046	79950802	protein-coding gene	yes	OMIM: AR; CGD: AR; DDG2P: AR	Definitive; Autosomal recessive inheritance	not severe gene	Biochemical; Hematologic; Neurologic	Megaloblastic anemia due to dihydrofolate reductase deficiency, 613839 (3), Autosomal recessive	0.0343	0	0	0	0	0	0	0	0	0	0	0	0	0	0	0	0	100	100	100	99.24	100
755	DHH	desert hedgehog signaling molecule	12q13.12	chr12	49483203	49488602	protein-coding gene	yes	OMIM: AR; CGD: AR/AD	not in SysNDD	not severe gene	Endocrine; Genitourinary; Neurologic; Oncologic	46XY gonadal dysgenesis with minifascicular neuropathy, 607080 (3), Autosomal recessive; 46XY sex reversal 7, 233420 (3), Autosomal recessive	0.22445	0	0	0	0	0	0	0	0	0	0	0	0	0	0	0	0	100	100	100	99.55	99.98
756	DHODH	dihydroorotate dehydrogenase (quinone)	16q22.2	chr16	72042486	72061563	protein-coding gene	yes	OMIM: AR; CGD: AR; DDG2P: AR	not in SysNDD	severe gene	Craniofacial; Musculoskeletal; Ophthalmologic	Miller syndrome, 263750 (3), Autosomal recessive	0.0029884	0.29	0.29	0.29	0.29	0.29	0.29	0.29	0.29	0.29	0.29	0.29	0.29	0.29	0.29	0.29	0.29	100	100	100	99.89	100
757	DHPS	deoxyhypusine synthase	19p13.13	chr19	12786530	12792716	protein-coding gene	yes	OMIM: AR; CGD: AR; DDG2P: AR	Definitive; Autosomal recessive inheritance	not severe gene	Craniofacial; Musculoskeletal; Neurologic	Neurodevelopmental disorder with seizures and speech and walking impairment, 618480 (3), Autosomal recessive	0.00016305	0	0	0	0	0	0	0	0	0	0	0	0	0	0.14	0.14	0.14	99.96	99.96	100	95.82	100
758	DHRS3	dehydrogenase/reductase 3	1p36.21	chr1	12627938	12677737	protein-coding gene	single database	DDG2P: AR	Limited; Autosomal recessive inheritance	not severe gene	Craniofacial	DHRS3 related craniosynostosis	0.22581	0	0	0	0	0	0	0	0	0	0	0	0	0	0	0	0	100	100	100	98.19	100
759	DHTKD1	dehydrogenase E1 and transketolase domain containing 1	10p14	chr10	12110970	12165224	protein-coding gene	yes	OMIM: AR/AD; CGD: AR/AD; DDG2P: AR; ClinGen: AR	Definitive; Autosomal recessive inheritance	not severe gene	Biochemical; Musculoskeletal; Neurologic	?Charcot-Marie-Tooth disease, axonal, type 2Q, 615025 (3), Autosomal dominant; Alpha-aminoadipic and alpha-ketoadipic aciduria, 204750 (3), Autosomal recessive	2.7884E-30	0.29	0.43	0.43	0.43	0.43	0.43	0.43	0.43	0.43	0.43	0.43	0.43	0.43	0.43	0.43	0.43	100	100	100	100	99.93
760	DHX34	DExH-box helicase 34	19q13.32	chr19	47852537	47885961	protein-coding gene	single database	DDG2P: AR	Limited; Autosomal dominant inheritance; Autosomal recessive inheritance	not severe gene	Neurologic	INTELLECTUAL DISABILITY	6.5588E-13	0	0	0	0	0	0	0	0	0	0	0	0	0	0	0	0	100	100	100	96.25	100
761	DHX37	DEAH-box helicase 37	12q24.31	chr12	125431370	125473668	protein-coding gene	yes	OMIM: AR/AD; CGD: AR/AD; DDG2P: AR	Definitive; Autosomal dominant inheritance; Autosomal recessive inheritance	not severe gene	Cardiovascular; Genitourinary; Musculoskeletal; Neurologic	Neurodevelopmental disorder with brain anomalies and with or without vertebral or cardiac anomalies, 618731 (3), Autosomal recessive; 46, XY sex reversal 11, 273250 (3), Autosomal dominant	0.99252	0	0	0	0	0	0	0	0	0	0	0	0	0	0	0.14	0.14	100	100	100	97.99	99.75
762	DHX38	DEAH-box helicase 38	16q22.2	chr16	72127460	72146811	protein-coding gene	yes	OMIM: AR; CGD: AR	not in SysNDD	not severe gene	Ophthalmologic	Retinitis pigmentosa 84, 618220 (3), Autosomal recessive	2.1124E-12	0	0	0	0	0	0	0	0	0	0	0	0	0	0	0	0	100	100	100	99.71	100
763	DIAPH1	diaphanous related formin 1	5q31.3	chr5	140894582	140998622	protein-coding gene	conflicting	OMIM: AR/AD; ClinGen: AD	Definitive; Autosomal recessive inheritance	not severe gene	General; Craniofacial; Ophthalmologic; Musculoskeletal; Neurologic	Deafness, autosomal dominant 1, with or without thrombocytopenia, 124900 (3), Autosomal dominant; Seizures, cortical blindness, microcephaly syndrome, 616632 (3), Autosomal recessive	0.91507	0	0	0	0	0	0	0	0	0	0	0	0	0	0	1.29	1.43	100	100	100	99.67	99.26
764	DIAPH2	diaphanous related formin 2	Xq21.33	chrX	95939661	96859996	protein-coding gene	yes, XL	OMIM: XLD; CGD: XL	Limited; X-linked inheritance	not severe gene	Endocrine; Obstetric	?Premature ovarian failure 2A, 300511 (3), X-linked dominant	0.99443	0	0	0	0	0	0	0	0	0	0	0	0	0	0	0	0	99.67	99.67	99.09	99.7	99.77
765	DIS3L2	DIS3 like 3'-5' exoribonuclease 2	2q37.1	chr2	232825954	233209060	protein-coding gene	yes	OMIM: AR; CGD: AR; DDG2P: AR; ClinGen: AR	Definitive; Autosomal recessive inheritance	severe gene	Craniofacial; Musculoskeletal; Neurologic; Oncologic; Renal	Perlman syndrome, 267000 (3), Autosomal recessive	0.944	0	0	0	0	0	0	0	0	0	0	0	0	0	0	0	0	100	100	100	98.65	100
766	DKC1	dyskerin pseudouridine synthase 1	Xq28	chrX	153991016	154005964	protein-coding gene	yes, XL	OMIM: XLR; CGD: XL; DDG2P: XLR; ClinGen: XL	Definitive; X-linked recessive inheritance	severe gene	Allergy/Immunology/Infectious; Dermatologic; Endocrine; Gastrointestinal; Hematologic; Neurologic; Oncologic; Pulmonary	Dyskeratosis congenita, X-linked, 305000 (3), X-linked recessive	0.99916	0	0	0	0	0	0	0	0	0	0	0	0	0	0	0	0	100	100	100	100	100
767	DLAT	dihydrolipoamide S-acetyltransferase	11q23.1	chr11	111895537	111935114	protein-coding gene	yes	OMIM: AR; CGD: AR; DDG2P: AR; ClinGen: AR	Definitive; Autosomal recessive inheritance	not severe gene	Biochemical; Neurologic	Pyruvate dehydrogenase E2 deficiency, 245348 (3), Autosomal recessive	2.2998E-08	0	0	0	0	0	0	0	0	0	0	0	0	0	0	0	0	100	100	100	100	99.64
768	DLD	dihydrolipoamide dehydrogenase	7q31.1	chr7	107531414	107572175	protein-coding gene	yes	OMIM: AR; CGD: AR; DDG2P: AR; ClinGen: AR	Definitive; Autosomal recessive inheritance	severe gene	Biochemical; Neurologic	Dihydrolipoamide dehydrogenase deficiency, 246900 (3), Autosomal recessive	0.0095142	0	0	0	0	0	0	0	0	0	0	0	0	0	0	0	0	100	100	100	100	100
769	DLG3	discs large MAGUK scaffold protein 3	Xq13.1	chrX	69664710	69725340	protein-coding gene	yes, XL	OMIM: XLR; CGD: XL; DDG2P: XLR; ClinGen: XL	Definitive; X-linked recessive inheritance	severe gene	Craniofacial; Musculoskeletal; Neurologic	Intellectual developmental disorder, X-linked 90, 300850 (3), X-linked recessive	0.99999	0	0	0	0	0	0	0	0	0	0	0	0	0	0	0	0	100	100	100	97.27	99.9
770	DLG5	discs large MAGUK scaffold protein 5	10q22.3	chr10	79550548	79686284	protein-coding gene	single database	DDG2P: AR/AD; AR PMID: 32631816	Limited; Autosomal dominant inheritance	not severe gene	Neurologic	DLG5-associated developmental disorder (biallelic); DLG5-associated developmental disorder (monoallelic)	0.99948	0	0	0	0	0	0	0	0	0	0	0	0	0	0	0	0	100	100	97.71	99.96	99.96
771	DLL3	delta like canonical Notch ligand 3	19q13.2	chr19	39989534	39999121	protein-coding gene	yes	OMIM: AR; CGD: AR; DDG2P: AR	not in SysNDD	severe gene	Musculoskeletal	Spondylocostal dysostosis 1, autosomal recessive, 277300 (3), Autosomal recessive	0.000053576	0	0	0	0	0	0	0	0	0	0	0	0	0	0	0	0	100	100	99.42	95.97	84.51
772	DLX5	distal-less homeobox 5	7q21.3	chr7	96649703	96654262	protein-coding gene	yes	OMIM: AR/AD; CGD: AR; DDG2P: AR	not in SysNDD	not severe gene	Audiologic/Otolaryngologic; Dental; Musculoskeletal	Split-hand/foot malformation 1, 183600 (3), Autosomal dominant; ?Split-hand/foot malformation 1 with sensorineural hearing loss, 220600 (3), Autosomal recessive	0.21842	0	0	0	0	0	0	0	0	0	0	0	0	0	0	0	0	100	100	100	100	100
773	DMD	dystrophin	Xp21.2-p21.1	chrX	31115793	33357558	protein-coding gene	yes, XL	OMIM: XLR; CGD: XL; DDG2P: XLR	Definitive; X-linked recessive inheritance	severe gene	Cardiovascular; Musculoskeletal; Neurologic; Ophthalmologic	Becker muscular dystrophy, 300376 (3), X-linked recessive; Cardiomyopathy, dilated, 3B, 302045 (3), X-linked; Duchenne muscular dystrophy, 310200 (3), X-linked recessive	1	0	0	0	0	0	0	0	0	0	0	0	0	0	0	0	0	99.98	99.98	100	99.85	99.84
774	DMGDH	dimethylglycine dehydrogenase	5q14.1	chr5	78293428	78531861	protein-coding gene	yes	OMIM: AR; CGD: AR; ClinGen: AR	not in SysNDD	not severe gene	Biochemical; Musculoskeletal	Dimethylglycine dehydrogenase deficiency, 605850 (3), Autosomal recessive	2.0503E-24	0	0.29	0.29	0.29	0.29	0.29	0.29	0.29	0.29	0.29	0.29	0.29	0.29	0.43	0.43	0.43	100	100	100	99.86	98.62
775	DMP1	dentin matrix acidic phosphoprotein 1	4q22.1	chr4	88571458	88585513	protein-coding gene	yes	OMIM: AR; CGD: AR; DDG2P: AR	not in SysNDD	not severe gene	Endocrine	Hypophosphatemic rickets, AR, 241520 (3), Autosomal recessive	1.4881E-07	0	0	0	0	0	0	0	0	0	0	0	0	0	0	0	0	100	100	100	100	100
776	DMXL2	Dmx like 2	15q21.2	chr15	51739907	51915030	protein-coding gene	conflicting	OMIM: AR/AD; CGD: AR; ClinGen: AD	Definitive; Autosomal recessive inheritance	not severe gene	Audiologic/Otolaryngologic; Endocrine; Neurologic	Developmental and epileptic encephalopathy 81, 618663 (3), Autosomal recessive; ?Deafness, autosomal dominant 71, 617605 (3), Autosomal dominant; ?Polyendocrine-polyneuropathy syndrome, 616113 (3), Autosomal recessive	1	0	0	0	0	0	0	0	0	0	0	0	0	0	0	0	0	100	100	100	99.99	99.95
777	DNA2	DNA replication helicase/nuclease 2	10q21.3	chr10	70173820	70231878	protein-coding gene	yes	OMIM: AR/AD; CGD: AR/AD; DDG2P: AR	Limited; Autosomal recessive inheritance	not severe gene	Biochemical; Craniofacial; Musculoskeletal; Neurologic	?Seckel syndrome 8, 615807 (3), Autosomal recessive; Progressive external ophthalmoplegia with mitochondrial DNA deletions, autosomal dominant 6, 615156 (3), Autosomal dominant	1.2748E-18	0	0	0	0	0	0	0	0	0	0	0	0	0	0.43	0.43	0.43	100	100	100	100	100
778	DNAAF1	dynein axonemal assembly factor 1	16q24.1	chr16	84178891	84212373	protein-coding gene	yes	OMIM: AR; CGD: AR	not in SysNDD	severe gene	Allergy/Immunology/Infectious; Audiologic/Otolaryngologic; Cardiovascular; Gastrointestinal; Genitourinary; Pulmonary	Ciliary dyskinesia, primary, 13, 613193 (3), Autosomal recessive	8.4672E-12	0	0	0	0	0	0	0	0	0	0	0	0	0.14	0.14	0.14	0.14	100	100	100	99.88	100
779	DNAAF11	dynein axonemal assembly factor 11	8q24.22	chr8	133584200	133687863	protein-coding gene	yes	OMIM: AR; CGD: AR	not in SysNDD	not severe gene	Allergy/Immunology/Infectious; Audiologic/Otolaryngologic; Cardiovascular; Gastrointestinal; Genitourinary; Pulmonary	Ciliary dyskinesia, primary, 19, 614935 (3), Autosomal recessive	1.0409E-10	0	0	0	0	0	0	0	0	0	0	0	0	0	0	0	0	100	100	100	99.49	99.63
780	DNAAF2	dynein axonemal assembly factor 2	14q21.3	chr14	50091891	50101948	protein-coding gene	yes	OMIM: AR; CGD: AR	not in SysNDD	not severe gene	Allergy/Immunology/Infectious; Audiologic/Otolaryngologic; Cardiovascular; Gastrointestinal; Pulmonary	Ciliary dyskinesia, primary, 10, 612518 (3), Autosomal recessive	6.4811E-09	0	0	0	0	0	0	0	0	0	0	0	0	0	0	0	0.14	100	100	100	100	99.74
781	DNAAF3	dynein axonemal assembly factor 3	19q13.42	chr19	55670028	55678090	protein-coding gene	yes	OMIM: AR; DDG2P: AR	not in SysNDD	severe gene	Audiologic/Otolaryngologic; Cardiovascular; Pulmonary; Obstetric; Genitourinary; Biochemical	Ciliary dyskinesia, primary, 2, 606763 (3), Autosomal recessive	5.5391E-08	0	0	0	0	0	0	0	0	0	0	0	0	0	0	0	0	100	100	100	98.61	99.88
782	DNAAF4	dynein axonemal assembly factor 4	15q21.3	chr15	55702722	55800432	protein-coding gene	yes	OMIM: AR/AD; CGD: AR; DDG2P: AR	not in SysNDD	severe gene	Allergy/Immunology/Infectious; Audiologic/Otolaryngologic; Cardiovascular; Gastrointestinal; Pulmonary	{Dyslexia, susceptibility to, 1}, 127700 (3), Autosomal dominant; Ciliary dyskinesia, primary, 25, 615482 (3), Autosomal recessive	9.7181E-10	0	0	0	0	0	0	0	0	0	0	0	0	0	0	0	0	99.36	99.36	100	100	99.09
783	DNAAF5	dynein axonemal assembly factor 5	7p22.3	chr7	766337	826112	protein-coding gene	yes	OMIM: AR; CGD: AR; DDG2P: AR	not in SysNDD	severe gene	Allergy/Immunology/Infectious; Audiologic/Otolaryngologic; Cardiovascular; Gastrointestinal; Pulmonary	Ciliary dyskinesia, primary, 18, 614874 (3), Autosomal recessive	8.1011E-11	0	0	0	0	0	0	0	0	0	0	0	0	0	0	0	0	100	100	99.93	93.94	100
784	DNAAF6	dynein axonemal assembly factor 6	Xq22.3	chrX	106449861	106487473	protein-coding gene	yes, XL	OMIM: XLR; CGD: XL; DDG2P: XLR	not in SysNDD	not severe gene	Allergy/Immunology/Infectious; Genitourinary; Pulmonary	Ciliary dyskinesia, primary, 36, X-linked, 300991 (3), X-linked recessive	0.85529	0	0	0	0	0	0	0	0	0	0	0	0	0	0	0	0	100	100	100	100	99.44
785	DNAH1	dynein axonemal heavy chain 1	3p21.1	chr3	52350334	52434507	protein-coding gene	yes	OMIM: AR; CGD: AR	not in SysNDD	not severe gene	Allergy/Immunology/Infectious; Audiologic/Otolaryngologic; Cardiovascular; Gastrointestinal; Genitourinary; Pulmonary	Spermatogenic failure 18, 617576 (3), Autosomal recessive; ?Ciliary dyskinesia, primary, 37, 617577 (3), Autosomal recessive	1.4983E-26	0	0	0	0	0	0	0	0	0	0	0	0	0.43	0.71	0.71	0.86	100	100	100	99.22	99.97
786	DNAH11	dynein axonemal heavy chain 11	7p15.3	chr7	21582832	21941457	protein-coding gene	yes	OMIM: AR; CGD: AR	not in SysNDD	severe gene	Allergy/Immunology/Infectious; Audiologic/Otolaryngologic; Cardiovascular; Gastrointestinal; Pulmonary	Ciliary dyskinesia, primary, 7, with or without situs inversus, 611884 (3), Autosomal recessive	2.5389E-58	0	0	0	0	0	0	0	0	0	0	0	0	0.43	0.43	0.43	0.71	100	100	100	99.51	99.93
787	DNAH17	dynein axonemal heavy chain 17	17q25.3	chr17	76419777	76573476	protein-coding gene	yes	OMIM: AR; CGD: AR	not in SysNDD	not severe gene	Genitourinary	Spermatogenic failure 39, 618643 (3), Autosomal recessive	1.9559E-63	0	0	0	0	0	0	0	0	0	0	0	0	0.86	0.86	0.86	1	100	100	85.18	99.03	100
788	DNAH2	dynein axonemal heavy chain 2	17p13.1	chr17	7620671	7737062	protein-coding gene	yes	OMIM: AR; CGD: AR	not in SysNDD	not severe gene	Genitourinary	Spermatogenic failure 45, 619094 (3), Autosomal recessive	1.2998E-44	0	0	0	0	0	0	0.14	0.14	0.14	0.14	0.14	0.14	1	1.14	1.57	1.57	100	100	100	99.35	100
789	DNAH5	dynein axonemal heavy chain 5	5p15.2	chr5	13690439	13944652	protein-coding gene	yes	OMIM: AR; CGD: AR; DDG2P: AR	not in SysNDD	severe gene	Allergy/Immunology/Infectious; Audiologic/Otolaryngologic; Cardiovascular; Gastrointestinal; Pulmonary	Ciliary dyskinesia, primary, 3, with or without situs inversus, 608644 (3), Autosomal recessive	4.8607E-64	0.14	0.43	0.43	0.43	0.43	0.43	0.43	0.57	0.57	0.57	0.71	0.71	0.86	1	1	1	100	100	100	99.98	99.92
790	DNAH8	dynein axonemal heavy chain 8	6p21.2	chr6	38683116	38998305	protein-coding gene	yes	OMIM: AR; CGD: AR	not in SysNDD	not severe gene	Genitourinary	Spermatogenic failure 46, 619095 (3), Autosomal recessive	1.1489E-60	0	0.14	0.14	0.14	0.14	0.14	0.14	0.14	0.14	0.29	0.29	0.29	0.29	0.29	0.29	0.29	100	100	100	99.92	100
791	DNAH9	dynein axonemal heavy chain 9	17p12	chr17	11501747	11873065	protein-coding gene	yes	OMIM: AR; CGD: AR; DDG2P: AR	not in SysNDD	not severe gene	Allergy/Immunology/Infectious; Cardiovascular; Gastrointestinal; Pulmonary	Ciliary dyskinesia, primary, 40, 618300 (3), Autosomal recessive	3.0547E-60	0	0	0	0	0	0	0	0.14	0.14	0.14	0.14	0.14	0.57	0.86	0.86	1.14	100	100	100	98.99	99.23
792	DNAI1	dynein axonemal intermediate chain 1	9p13.3	chr9	34457411	34520987	protein-coding gene	yes	OMIM: AR; CGD: AR	not in SysNDD	severe gene	Allergy/Immunology/Infectious; Audiologic/Otolaryngologic; Cardiovascular; Gastrointestinal; Genitourinary; Pulmonary	Ciliary dyskinesia, primary, 1, with or without situs inversus, 244400 (3), Autosomal recessive	2.4183E-08	0	0	0	0	0	0	0	0	0	0	0	0	0	0.29	0.29	0.29	100	100	100	99.37	100
793	DNAI2	dynein axonemal intermediate chain 2	17q25.1	chr17	72270385	72311023	protein-coding gene	yes	OMIM: AR; CGD: AR	not in SysNDD	severe gene	Allergy/Immunology/Infectious; Audiologic/Otolaryngologic; Cardiovascular; Gastrointestinal; Genitourinary; Pulmonary	Ciliary dyskinesia, primary, 9, with or without situs inversus, 612444 (3), Autosomal recessive	9.5317E-13	0	0	0	0	0	0	0	0	0	0	0	0	0	0	0	0	100	100	100	98.41	100
794	DNAJB13	DnaJ heat shock protein family (Hsp40) member B13	11q13.4	chr11	73661363	73681411	protein-coding gene	yes	OMIM: AR; CGD: AR; DDG2P: AR	not in SysNDD	not severe gene	Allergy/Immunology/Infectious; Genitourinary; Pulmonary	Ciliary dyskinesia, primary, 34, 617091 (3), Autosomal recessive	0.0028524	0	0	0	0	0	0	0	0	0	0	0	0	0	0	0	0	87.5	87.5	100	99.12	99.62
795	DNAJB2	DnaJ heat shock protein family (Hsp40) member B2	2q35	chr2	220143988	220151622	protein-coding gene	yes	OMIM: AR; CGD: AR	not in SysNDD	not severe gene	Neurologic	Spinal muscular atrophy, distal, autosomal recessive, 5, 614881 (3), Autosomal recessive	0.00005444	0	0	0	0	0	0	0	0	0	0	0	0	0	0	0	0	100	100	100	100	100
796	DNAJC12	DnaJ heat shock protein family (Hsp40) member C12	10q21.3	chr10	69556422	69597924	protein-coding gene	yes	OMIM: AR; CGD: AR; DDG2P: AR; ClinGen: AR	Definitive; Autosomal recessive inheritance	severe gene	Biochemical	Hyperphenylalaninemia, mild, non-BH4-deficient, 617384 (3), Autosomal recessive	2.0723E-06	0	0	0	0	0	0	0	0	0	0	0	0	0.14	0.14	0.14	0.14	100	100	100	100	100
797	DNAJC19	DnaJ heat shock protein family (Hsp40) member C19	3q26.33	chr3	180701496	180707562	protein-coding gene	yes	OMIM: AR; CGD: AR	Definitive; Autosomal recessive inheritance	severe gene	Biochemical; Cardiovascular; Gastrointestinal; Genitourinary; Hematologic; Neurologic; Ophthalmologic	3-methylglutaconic aciduria, type V, 610198 (3), Autosomal recessive	0.00061275	0	0	0	0	0	0	0	0	0	0	0	0	0	0	0	0	100	100	100	100	100
798	DNAJC21	DnaJ heat shock protein family (Hsp40) member C21	5p13.2	chr5	34929697	34959069	protein-coding gene	yes	OMIM: AR; CGD: AR	not in SysNDD	severe gene	Audiologic/Otolaryngologic; Craniofacial; Dental; Dermatologic; Hematologic; Musculoskeletal; Neurologic; Oncologic	Bone marrow failure syndrome 3, 617052 (3), Autosomal recessive	2.1006E-07	0	0	0	0	0	0	0	0	0	0	0	0	0	0	0	0	100	100	100	100	99.57
799	DNAJC3	DnaJ heat shock protein family (Hsp40) member C3	13q32.1	chr13	96329392	96447243	protein-coding gene	yes	OMIM: AR; CGD: AR	not in SysNDD	not severe gene	Audiologic/Otolaryngologic; Endocrine; Neurologic	?Ataxia, combined cerebellar and peripheral, with hearing loss and diabetes mellitus, 616192 (3), Autosomal recessive	0.017493	0	0	0	0	0	0	0	0	0	0	0	0	0	0	0	0	100	100	100	100	100
800	DNAJC6	DnaJ heat shock protein family (Hsp40) member C6	1p31.3	chr1	65713901	65881552	protein-coding gene	yes	OMIM: AR; CGD: AR	Limited; Autosomal dominant inheritance; Autosomal recessive inheritance	severe gene	Neurologic	Parkinson disease 19a, juvenile-onset, 615528 (3), Autosomal recessive; Parkinson disease 19b, early-onset, 615528 (3), Autosomal recessive	0.99986	0	0	0	0	0	0	0	0	0	0	0	0	0	0.14	0.14	0.14	100	100	100	99.79	100
801	DNAL1	dynein axonemal light chain 1	14q24.3	chr14	74111577	74170435	protein-coding gene	yes	OMIM: AR; CGD: AR	not in SysNDD	not severe gene	Allergy/Immunology/Infectious; Audiologic/Otolaryngologic; Cardiovascular; Gastrointestinal; Pulmonary	Ciliary dyskinesia, primary, 16, 614017 (3), Autosomal recessive	0.0088801	0	0	0	0	0	0	0	0	0	0	0	0	0	0	0	0	95.83	95.83	100	97.31	99.93
802	DNAL4	dynein axonemal light chain 4	22q13.1	chr22	39174512	39190203	protein-coding gene	yes	OMIM: AR; CGD: AR	not in SysNDD	not severe gene	Neurologic	?Mirror movements 3, 616059 (3), Autosomal recessive	0.0028273	0	0	0	0	0	0	0	0	0	0	0	0	0	0	0	0	100	100	100	100	100
803	DNASE1L3	deoxyribonuclease 1 like 3	3p14.3	chr3	58177983	58200424	protein-coding gene	yes	OMIM: AR; CGD: AR	not in SysNDD	not severe gene	Allergy/Immunology/Infectious	Systemic lupus erythematosus 16, 614420 (3), Autosomal recessive	0.000030012	0	0	0	0	0	0	0	0	0	0.14	0.14	0.14	0.14	0.14	0.14	0.14	100	100	100	100	100
804	DNM1L	dynamin 1 like	12p11.21	chr12	32832133	32898584	protein-coding gene	conflicting	OMIM: AR/AD; CGD: AR/AD; DDG2P: AD	Definitive; Autosomal dominant inheritance	not severe gene	General; Craniofacial; Ophthalmologic; Musculoskeletal; Obstetric; Neurologic; Biochemical	Optic atrophy 5, 610708 (3), Autosomal dominant; Encephalopathy, lethal, due to defective mitochondrial peroxisomal fission 1, 614388 (3), Autosomal recessive, Autosomal dominant	0.00056753	0	0	0	0	0	0	0	0	0	0	0	0	0	0	0	0	100	100	100	100	100
805	DNM2	dynamin 2	19p13.2	chr19	10828754	10944164	protein-coding gene	conflicting	OMIM: AR/AD; CGD: AR/AD; ClinGen: AD	not in SysNDD	not severe gene	Hematologic; Musculoskeletal; Neurologic; Ophthalmologic	Centronuclear myopathy 1, 160150 (3), Autosomal dominant; Charcot-Marie-Tooth disease, axonal type 2M, 606482 (3), Autosomal dominant; Charcot-Marie-Tooth disease, dominant intermediate B, 606482 (3), Autosomal dominant; Lethal congenital contracture syndrome 5, 615368 (3), Autosomal recessive	0.99998	0	0	0	0	0	0	0	0	0	0	0	0	0	0	0	0	100	100	100	98.86	98.38
806	DNMBP	dynamin binding protein	10q24.2	chr10	101635333	101769676	protein-coding gene	yes	OMIM: AR; CGD: AR	not in SysNDD	not severe gene	Ophthalmologic	Cataract 48, 618415 (3), Autosomal recessive	5.7164E-17	0	0	0	0	0	0	0	0	0	0	0	0	0.29	0.29	0.71	1	100	100	100	99.92	99.99
807	DNMT3B	DNA methyltransferase 3 beta	20q11.21	chr20	31350190	31397162	protein-coding gene	yes	OMIM: AR/AD; CGD: AR; DDG2P: AR	Definitive; Autosomal recessive inheritance	severe gene	Allergy/Immunology/Infectious; Neurologic	Immunodeficiency-centromeric instability-facial anomalies syndrome 1, 242860 (3), Autosomal recessive; Facioscapulohumeral muscular dystrophy 4, digenic, 619478 (3), Digenic dominant	0.19964	0	0	0	0	0	0	0	0	0	0	0	0	0	0	0.14	0.14	100	100	100	98.74	96.56
808	DOCK2	dedicator of cytokinesis 2	5q35.1	chr5	169064250	169510386	protein-coding gene	yes	OMIM: AR; CGD: AR	not in SysNDD	severe gene	Allergy/Immunology/Infectious	Immunodeficiency 40, 616433 (3), Autosomal recessive	0.99969	0	0	0	0	0	0	0	0	0	0	0	0	0	0	0.14	0.14	100	100	100	99.64	99.76
809	DOCK3	dedicator of cytokinesis 3	3p21.2	chr3	50712671	51421629	protein-coding gene	yes	OMIM: AR; CGD: AR	Limited; Autosomal recessive inheritance	not severe gene	Craniofacial; Musculoskeletal; Neurologic	Neurodevelopmental disorder with impaired intellectual development, hypotonia, and ataxia, 618292 (3), Autosomal recessive	1	0	0	0	0	0	0	0.86	0.86	0.86	0.86	0.86	0.86	0.86	0.86	0.86	1.14	100	100	100	98.47	99.66
810	DOCK6	dedicator of cytokinesis 6	19p13.2	chr19	11309970	11373157	protein-coding gene	yes	OMIM: AR; CGD: AR; DDG2P: AR	Definitive; Autosomal recessive inheritance	severe gene	Cardiovascular; Craniofacial; Dermatologic; Musculoskeletal; Neurologic; Ophthalmologic	Adams-Oliver syndrome 2, 614219 (3), Autosomal recessive	1.2563E-26	0.14	0.14	0.14	0.14	0.14	0.14	0.14	0.14	0.14	0.14	0.14	0.14	0.29	0.29	0.29	0.29	100	100	100	98.3	98.27
811	DOCK7	dedicator of cytokinesis 7	1p31.3	chr1	62919968	63154039	protein-coding gene	yes	OMIM: AR; CGD: AR; DDG2P: AR	Definitive; Autosomal recessive inheritance	not severe gene	Craniofacial; Neurologic	Developmental and epileptic encephalopathy 23, 615859 (3), Autosomal recessive	0.000006358	0	0	0	0	0	0	0	0	0	0	0	0	0.14	0.14	0.14	0.14	100	100	100	98.74	98.86
812	DOCK8	dedicator of cytokinesis 8	9p24.3	chr9	214853	465259	protein-coding gene	yes	OMIM: AR; CGD: AR; DDG2P: AR	Limited; Autosomal dominant inheritance	severe gene	Allergy/Immunology/Infectious; Neurologic; Oncologic	Hyper-IgE recurrent infection syndrome, autosomal recessive, 243700 (3), Autosomal recessive	1.487E-11	0	0	0	0	0	0	0	0	0	0	0	0	0.14	0.14	0.14	0.14	100	100	100	99.45	99.78
813	DOK7	docking protein 7	4p16.3	chr4	3465037	3503200	protein-coding gene	yes	OMIM: AR; CGD: AR	not in SysNDD	severe gene	Musculoskeletal; Neurologic	Fetal akinesia deformation sequence 3, 618389 (3), Autosomal recessive; Myasthenic syndrome, congenital, 10, 254300 (3), Autosomal recessive	0.00010263	0	0	0	0	0	0	0	0	0	0	0	0	0	0	0	0	100	100	100	92.2	88.45
814	DOLK	dolichol kinase	9q34.11	chr9	131707808	131709898	protein-coding gene	yes	OMIM: AR; CGD: AR; DDG2P: AR	Limited; Autosomal recessive inheritance	severe gene	Biochemical; Cardiovascular; Dermatologic; Gastrointestinal; Musculoskeletal; Neurologic	Congenital disorder of glycosylation, type Im, 610768 (3), Autosomal recessive	0.0012393	0	0	0	0	0	0	0	0	0	0	0	0	0	0	0	0	100	100	100	100	100
815	DONSON	DNA replication fork stabilization factor DONSON	21q22.11	chr21	34931847	34961014	protein-coding gene	yes	OMIM: AR; CGD: AR	Definitive; Autosomal recessive inheritance	severe gene	Craniofacial; Musculoskeletal; Neurologic	Microcephaly, short stature, and limb abnormalities, 617604 (3), Autosomal recessive; Microcephaly-micromelia syndrome, 251230 (3), Autosomal recessive	1.319E-07	0	0	0	0	0	0	0	0	0	0	0	0	0	0	0	0	100	100	100	97.4	91.82
816	DPAGT1	dolichyl-phosphate N-acetylglucosaminephosphotransferase 1	11q23.3	chr11	118967212	118979041	protein-coding gene	yes	OMIM: AR; CGD: AR; DDG2P: AR	Definitive; Autosomal recessive inheritance	severe gene	Biochemical; Hematologic; Musculoskeletal; Neurologic; Ophthalmologic; Genitourinary	Myasthenic syndrome, congenital, 13, with tubular aggregates, 614750 (3), Autosomal recessive; Congenital disorder of glycosylation, type Ij, 608093 (3), Autosomal recessive	0.00001117	0	0	0	0	0	0	0	0	0	0	0	0	0	0	0	0	100	100	100	100	100
817	DPH1	diphthamide biosynthesis 1	17p13.3	chr17	1933403	1946724	protein-coding gene	yes	OMIM: AR; CGD: AR	Definitive; Autosomal recessive inheritance	severe gene	Cardiovascular; Craniofacial; Dermatologic; Musculoskeletal; Neurologic	Developmental delay with short stature, dysmorphic facial features, and sparse hair, 616901 (3), Autosomal recessive	8.0168E-17	0	0	0	0	0	0	0	0	0	0	0	0	0.43	0.43	0.43	0.43	100	100	100	99.18	100
818	DPM1	dolichyl-phosphate mannosyltransferase subunit 1, catalytic	20q13.13	chr20	49551403	49575092	protein-coding gene	yes	OMIM: AR; CGD: AR; DDG2P: AR	Definitive; Autosomal recessive inheritance	not severe gene	Biochemical; Craniofacial; Neurologic; Ophthalmologic	Congenital disorder of glycosylation, type Ie, 608799 (3), Autosomal recessive	0.00016237	0	0	0	0	0	0	0	0	0	0	0	0	0.14	0.14	0.14	0.14	100	100	100	100	98.21
819	DPM2	dolichyl-phosphate mannosyltransferase subunit 2, regulatory	9q34.11	chr9	130697377	130700763	protein-coding gene	yes	OMIM: AR; CGD: AR	Limited; Autosomal recessive inheritance	not severe gene	Biochemical; Musculoskeletal; Neurologic	Congenital disorder of glycosylation, type Iu, 615042 (3), Autosomal recessive	0.31786	0	0	0	0	0	0	0	0	0	0	0	0	0	0	0	0	100	100	100	97.76	100
820	DPM3	dolichyl-phosphate mannosyltransferase subunit 3, regulatory	1q22	chr1	155112366	155113071	protein-coding gene	yes	OMIM: AR; CGD: AR; DDG2P: AR	Limited; Autosomal recessive inheritance	not severe gene	Biochemical; Cardiovascular; Musculoskeletal; Neurologic	?Muscular dystrophy-dystroglycanopathy (congenital with impaired intellectual development), type B, 15, 618992 (3), Autosomal recessive; Muscular dystrophy-dystroglycanopathy (limb-girdle), type C, 15, 612937 (3), Autosomal recessive	0.23318	0	0	0	0	0	0	0	0	0	0	0	0	0	0	0	0	100	100	100	100	100
821	DPY19L2	dpy-19 like 2	12q14.2	chr12	63952692	64062719	protein-coding gene	yes	OMIM: AR; CGD: AR	not in SysNDD	not severe gene	Genitourinary	Spermatogenic failure 9, 613958 (3), Autosomal recessive	1.0936E-13	0	0	0	0	0	0	0	0	0	0	0	0	0	0	0	0	100	100	100	99.04	96.68
822	DPYD	dihydropyrimidine dehydrogenase	1p21.3	chr1	97543298	98460556	protein-coding gene	yes	OMIM: AR; CGD: AR	Definitive; Autosomal recessive inheritance	not severe gene	General	Dihydropyrimidine dehydrogenase deficiency, 274270 (3), Autosomal recessive; 5-fluorouracil toxicity, 274270 (3), Autosomal recessive	3.3686E-22	0	0	0	0	0	0	0	0	0	0	0	0	0	0.29	0.29	0.29	100	100	100	100	99.84
823	DPYS	dihydropyrimidinase	8q22.3	chr8	105342551	105479281	protein-coding gene	yes	OMIM: AR; CGD: AR	not in SysNDD	not severe gene	Biochemical; Neurologic	Dihydropyrimidinuria, 222748 (3), Autosomal recessive	2.785E-11	0	0.14	0.14	0.14	0.14	0.14	0.71	0.71	0.71	0.71	0.71	0.71	0.71	0.86	0.86	0.86	100	100	100	99.97	99.36
824	DRAM2	DNA damage regulated autophagy modulator 2	1p13.3	chr1	111659954	111682838	protein-coding gene	yes	OMIM: AR; CGD: AR	not in SysNDD	not severe gene	Ophthalmologic	Cone-rod dystrophy 21, 616502 (3), Autosomal recessive	0.0001357	0	0	0	0	0	0	0	0	0	0	0	0	0	0	0	0	100	100	100	100	100
825	DRC1	dynein regulatory complex subunit 1	2p23.3	chr2	26624783	26679579	protein-coding gene	yes	OMIM: AR; CGD: AR; DDG2P: AR	not in SysNDD	not severe gene	Allergy/Immunology/Infectious; Pulmonary	Ciliary dyskinesia, primary, 21, 615294 (3), Autosomal recessive	8.3157E-20	0	0.14	0.14	0.14	0.14	0.14	0.14	0.14	0.14	0.14	0.14	0.14	0.14	0.14	0.14	0.14	100	100	100	98.33	100
826	DSC2	desmocollin 2	18q12.1	chr18	28638805	28682378	protein-coding gene	conflicting	OMIM: AR/AD; CGD: AR/AD; ClinGen: AD	not in SysNDD	not severe gene	Cardiovascular; Dermatologic	Arrhythmogenic right ventricular dysplasia 11 with mild palmoplantar keratoderma and woolly hair, 610476 (3), Autosomal recessive, Autosomal dominant; Arrhythmogenic right ventricular dysplasia 11, 610476 (3), Autosomal recessive, Autosomal dominant	5.1749E-08	0	0	0	0	0	0	0	0	0	0	0	0	0	0	0	0	100	100	100	98.08	100
827	DSC3	desmocollin 3	18q12.1	chr18	28569973	28622781	protein-coding gene	yes	OMIM: AR; CGD: AR	not in SysNDD	not severe gene	Dermatologic	Hypotrichosis and recurrent skin vesicles, 613102 (3), Autosomal recessive	2.2848E-21	0	0	0	0	0	0	0	0	0	0	0	0	0.29	0.57	0.71	0.71	100	100	100	99.88	100
828	DSE	dermatan sulfate epimerase	6q22.1	chr6	116575335	116766023	protein-coding gene	yes	OMIM: AR; CGD: AR; DDG2P: AR	not in SysNDD	not severe gene	Cardiovascular; Craniofacial; Dental; Dermatologic; Gastrointestinal; Hematologic; Musculoskeletal; Neurologic; Ophthalmologic	Ehlers-Danlos syndrome, musculocontractural type 2, 615539 (3), Autosomal recessive	0.6331	0	0	0	0	0	0	0	0	0	0	0	0	0	0	0	0	100	100	100	100	100
829	DSG1	desmoglein 1	18q12.1	chr18	28898051	28936992	protein-coding gene	yes	OMIM: AR/AD; CGD: AR; DDG2P: AR	not in SysNDD	not severe gene	Allergy/Immunology/Infectious; Cardiovascular; Dermatologic; Gastrointestinal; Neurologic	Keratosis palmoplantaris striata I, AD, 148700 (3), Autosomal dominant; Erythroderma, congenital, with palmoplantar keratoderma, hypotrichosis, and hyper IgE, 615508 (3), Autosomal recessive	0.92688	0	0	0	0	0	0	0	0	0	0.14	0.14	0.14	0.14	0.43	0.43	0.43	100	100	100	99.9	100
830	DSG3	desmoglein 3	18q12.1	chr18	29027757	29058665	protein-coding gene	single database	OMIM: AR	not in SysNDD	not severe gene	Craniofacial; Dermatologic; Endocrine; Pulmonary	Blistering, acantholytic, of oral and laryngeal mucosa, 619226 (3), Autosomal recessive	1.4584E-20	0	0	0	0	0	0	0	0	0	0	0	0	0.14	0.14	0.14	0.14	100	100	100	99.56	100
831	DSG4	desmoglein 4	18q12.1	chr18	28956739	28994875	protein-coding gene	yes	OMIM: AR; CGD: AR	not in SysNDD	not severe gene	Dermatologic	Hypotrichosis 6, 607903 (3), Autosomal recessive	5.9129E-13	0	0	0	0	0	0	0	0	0	0	0	0	0	0	0	0	100	100	100	99.64	99.97
832	DSP	desmoplakin	6p24.3	chr6	7541807	7586950	protein-coding gene	conflicting	OMIM: AR/AD; CGD: AR/AD; DDG2P: AD; ClinGen: AD; our search: AR/AD	Limited; Autosomal dominant inheritance	severe gene	Cardiovascular; Dermatologic	Arrhythmogenic right ventricular dysplasia 8, 607450 (3), Autosomal dominant; Skin fragility-woolly hair syndrome, 607655 (3), Autosomal recessive; Epidermolysis bullosa, lethal acantholytic, 609638 (3), Autosomal recessive; Keratosis palmoplantaris striata II, 612908 (3), Autosomal dominant; Dilated cardiomyopathy with woolly hair, keratoderma, and tooth agenesis, 615821 (3), Autosomal dominant;…	0.99978	0	0	0	0	0	0	0	0	0	0	0	0	0.14	0.14	0.14	0.14	100	100	100	99.97	100
833	DST	dystonin	6p12.1	chr6	56322784	56819426	protein-coding gene	yes	OMIM: AR; CGD: AR	Limited; Autosomal dominant inheritance	not severe gene	Dermatologic; Neurologic	?Neuropathy, hereditary sensory and autonomic, type VI, 614653 (3), Autosomal recessive; Epidermolysis bullosa simplex 3, localized or generalized intermediate, with bp230 deficiency, 615425 (3), Autosomal recessive	1	0	0	0	0	0	0	0	0	0	0	0	0	0	0	0	0	100	100	100	100	100
834	DSTYK	dual serine/threonine and tyrosine protein kinase	1q32.1	chr1	205111632	205180694	protein-coding gene	yes	OMIM: AR/AD; DDG2P: AR/AD	not in SysNDD	severe gene	Craniofacial; Dermatologic; Neurologic	Congenital anomalies of kidney and urinary tract 1, 610805 (3), Autosomal dominant; Spastic paraplegia 23, 270750 (3), Autosomal recessive	0.51262	0	0	0	0	0	0	0	0	0	0	0	0	0	0	0	0	100	100	100	96.96	99.68
835	DTNBP1	dystrobrevin binding protein 1	6p22.3	chr6	15523031	15663289	protein-coding gene	yes	OMIM: AR; CGD: AR	not in SysNDD	not severe gene	Allergy/Immunology/Infectious; Dermatologic; Gastrointestinal; Hematologic; Ophthalmologic	Hermansky-Pudlak syndrome 7, 614076 (3), Autosomal recessive	6.8375E-06	0	0	0	0	0	0	0	0	0	0	0	0	0.14	0.14	0.29	0.29	100	100	100	100	100
836	DUOX2	dual oxidase 2	15q21.1	chr15	45384847	45406542	protein-coding gene	yes	OMIM: AR; CGD: AR/AD	Limited; Autosomal recessive inheritance	not severe gene	Endocrine	Thyroid dyshormonogenesis 6, 607200 (3), Autosomal recessive	4.5032E-56	0.71	0.86	0.86	0.86	0.86	0.86	0.86	0.86	0.86	0.86	0.86	0.86	0.86	1	1	1	100	100	100	99.81	100
837	DUOXA2	dual oxidase maturation factor 2	15q21.1	chr15	45406518	45410619	protein-coding gene	yes	OMIM: AR; CGD: AR	Limited; Autosomal recessive inheritance	not severe gene	Endocrine	Thyroid dyshormonogenesis 5, 274900 (3), Autosomal recessive	1.2666E-15	0	0	0	0	0	0	0	0	0	0	0	0	0	0	0	0	100	100	100	99.73	100
838	DYM	dymeclin	18q21.1	chr18	46567843	46987717	protein-coding gene	yes	OMIM: AR; CGD: AR; DDG2P: AR	Definitive; Autosomal recessive inheritance	severe gene	Musculoskeletal	Smith-McCort dysplasia, 607326 (3), Autosomal recessive; Dyggve-Melchior-Clausen disease, 223800 (3), Autosomal recessive	3.5939E-13	0	0	0	0	0	0	0	0	0	0	0	0	0	0	0	0	100	100	100	99.99	100
839	DYNC1I2	dynein cytoplasmic 1 intermediate chain 2	2q31.1	chr2	172543918	172604930	protein-coding gene	yes	OMIM: AR; DDG2P: AR	Definitive; Autosomal recessive inheritance	not severe gene	General; Craniofacial; Audiologic/Otolaryngologic; Ophthalmologic; Musculoskeletal; Neurologic	Neurodevelopmental disorder with microcephaly and structural brain anomalies, 618492 (3), Autosomal recessive	1.0648E-08	0	0	0	0	0	0	0	0	0	0	0	0	0	0	0.14	0.14	100	100	100	100	100
840	DYNC2H1	dynein cytoplasmic 2 heavy chain 1	11q22.3	chr11	102980159	103350591	protein-coding gene	yes	OMIM: AR/Digenic_recessive; CGD: AR/Digenic ; DDG2P: AR	not in SysNDD	severe gene	Craniofacial; Gastrointestinal; Genitourinary; Musculoskeletal; Neurologic; Renal	Short-rib thoracic dysplasia 3 with or without polydactyly, 613091 (3), Autosomal recessive, Digenic recessive	1.1366E-44	0	0	0	0.14	0.14	0.14	0.14	0.14	0.14	0.14	0.14	0.14	0.14	0.29	0.57	0.57	100	100	100	99.97	99.89
841	DYNC2I1	dynein 2 intermediate chain 1	7q36.3	chr7	158649268	158749438	protein-coding gene	yes	OMIM: AR; CGD: AR; DDG2P: AR	not in SysNDD	not severe gene	Cardiovascular; Gastrointestinal; Genitourinary; Musculoskeletal; Pulmonary; Renal	Short-rib thoracic dysplasia 8 with or without polydactyly, 615503 (3), Autosomal recessive	4.3207E-12	0	0	0	0	0	0	0	0	0	0	0	0	0.14	0.14	0.14	0.14	100	100	100	99.31	98.46
842	DYNC2I2	dynein 2 intermediate chain 2	9q34.11	chr9	131395939	131419066	protein-coding gene	yes	OMIM: AR; CGD: AR; DDG2P: AR	not in SysNDD	not severe gene	Musculoskeletal; Ophthalmologic; Renal	Short-rib thoracic dysplasia 11 with or without polydactyly, 615633 (3), Autosomal recessive	1.7342E-07	0	0	0	0	0	0	0	0	0	0	0	0	0	0	0	0	100	100	100	98.87	97.08
843	DYNC2LI1	dynein cytoplasmic 2 light intermediate chain 1	2p21	chr2	44001177	44037149	protein-coding gene	yes	OMIM: AR; CGD: AR	not in SysNDD	severe gene	Craniofacial; Musculoskeletal	Short-rib thoracic dysplasia 15 with polydactyly, 617088 (3), Autosomal recessive	3.154E-09	0	0	0	0	0	0	0	0.14	0.14	0.14	0.14	0.14	0.14	0.14	0.14	0.14	100	100	100	100	100
844	DYNLT2B	dynein light chain Tctex-type 2B	3q29	chr3	196018089	196045170	protein-coding gene	yes	OMIM: AR; CGD: AR	not in SysNDD	not severe gene	Musculoskeletal	Short-rib thoracic dysplasia 17 with or without polydactyly, 617405 (3), Autosomal recessive	0.00032126	0	0	0	0	0	0	0	0	0	0	0	0	0	0	0	0	100	100	100	99.96	100
845	DYSF	dysferlin	2p13.2	chr2	71680851	71913898	protein-coding gene	yes	OMIM: AR; CGD: AR; ClinGen: AR	not in SysNDD	severe gene	Cardiovascular; Musculoskeletal	Muscular dystrophy, limb-girdle, autosomal recessive 2, 253601 (3), Autosomal recessive; Miyoshi muscular dystrophy 1, 254130 (3), Autosomal recessive; Myopathy, distal, with anterior tibial onset, 606768 (3), Autosomal recessive	3.6528E-33	0.43	0.43	0.43	0.43	0.43	0.43	0.43	0.43	0.43	0.43	0.43	0.43	0.43	0.57	0.57	0.57	100	100	100	98.66	100
846	DZIP1	DAZ interacting zinc finger protein 1	13q32.1	chr13	96230455	96296957	protein-coding gene	single database	OMIM: AR/AD	not in SysNDD	not severe gene	Endocrine; Genitourinary	Spermatogenic failure 47, 619102 (3), Autosomal recessive; ?Mitral valve prolapse 3, 610840 (3), Autosomal dominant	3.1283E-20	0	0	0	0	0	0	0	0	0	0	0	0	0.14	0.14	0.14	0.14	100	100	100	98.79	98.98
847	DZIP1L	DAZ interacting zinc finger protein 1 like	3q22.3	chr3	137780831	137834660	protein-coding gene	yes	OMIM: AR; CGD: AR	not in SysNDD	not severe gene	Renal	Polycystic kidney disease 5, 617610 (3), Autosomal recessive	2.3897E-25	0	0	0	0	0	0	0	0	0	0	0	0	0	0	0	0	100	100	100	99.9	99.69
848	EARS2	glutamyl-tRNA synthetase 2, mitochondrial	16p12.2	chr16	23533334	23569052	protein-coding gene	yes	OMIM: AR; CGD: AR; ClinGen: AR	Definitive; Autosomal recessive inheritance	severe gene	Biochemical; Neurologic	Combined oxidative phosphorylation deficiency 12, 614924 (3), Autosomal recessive	1.1238E-08	0	0	0	0	0	0	0	0.14	0.14	0.14	0.14	0.14	0.14	0.14	0.14	0.14	100	100	100	90.32	92.95
849	EBP	EBP cholestenol delta-isomerase	Xp11.23	chrX	48379545	48387104	protein-coding gene	yes, XL	OMIM: XLR/XLD; CGD: XL; DDG2P: XLD	Definitive; X-linked recessive inheritance	not severe gene	Biochemical; Craniofacial; Dermatologic; Musculoskeletal; Neurologic; Ophthalmologic	MEND syndrome, 300960 (3), X-linked recessive; Chondrodysplasia punctata, X-linked dominant, 302960 (3), X-linked dominant	0.93645	0	0	0	0	0	0	0	0	0	0	0	0	0	0	0	0	100	100	100	99.27	100
850	ECEL1	endothelin converting enzyme like 1	2q37.1	chr2	233344536	233352538	protein-coding gene	yes	OMIM: AR; CGD: AR; DDG2P: AR	not in SysNDD	severe gene	Craniofacial; Musculoskeletal	Arthrogryposis, distal, type 5D, 615065 (3), Autosomal recessive	4.7923E-13	0	0	0	0	0	0	0	0	0	0	0.14	0.14	0.14	0.14	0.14	0.14	100	100	100	99.02	93.58
851	ECHS1	enoyl-CoA hydratase, short chain 1	10q26.3	chr10	135175983	135187193	protein-coding gene	yes	OMIM: AR; CGD: AR; DDG2P: AR; ClinGen: AR	Definitive; Autosomal recessive inheritance	severe gene	Biochemical; Neurologic	Mitochondrial short-chain enoyl-CoA hydratase 1 deficiency, 616277 (3), Autosomal recessive	0.00087731	0	0.14	0.14	0.14	0.14	0.14	0.14	0.14	0.14	0.14	0.14	0.14	0.14	0.29	0.29	0.29	100	100	100	99.18	100
852	ECM1	extracellular matrix protein 1	1q21.2	chr1	150480537	150486265	protein-coding gene	yes	OMIM: AR; CGD: AR; DDG2P: AR	not in SysNDD	not severe gene	Audiologic/Otolaryngologic; Biochemical; Dermatologic; Neurologic; Pulmonary	Urbach-Wiethe disease, 247100 (3), Autosomal recessive	4.6627E-14	0	0	0	0	0	0	0	0	0	0	0	0	0	0	0	0	100	100	100	93.34	100
853	EDA	ectodysplasin A	Xq13.1	chrX	68835910	69259319	protein-coding gene	yes, XL	OMIM: XLR/XLD; CGD: XL; DDG2P: XLR	not in SysNDD	severe gene	Allergy/Immunology/Infectious; Craniofacial; Dental; Dermatologic	Tooth agenesis, selective, X-linked 1, 313500 (3), X-linked dominant; Ectodermal dysplasia 1, hypohidrotic, X-linked, 305100 (3), X-linked recessive	0.97391	0	0	0	0	0	0	0	0	0	0	0	0	0	0	0	0	99.84	99.84	100	97.5	97.91
854	EDAR	ectodysplasin A receptor	2q13	chr2	109510926	109605828	protein-coding gene	yes	OMIM: AR/AD, N/A; CGD: AR/AD; DDG2P: AR/AD	not in SysNDD	severe gene	Dental; Dermatologic	[Hair morphology 1, hair thickness], 612630 (3); Ectodermal dysplasia 10A, hypohidrotic/hair/nail type, autosomal dominant, 129490 (3), Autosomal dominant; Ectodermal dysplasia 10B, hypohidrotic/hair/tooth type, autosomal recessive, 224900 (3), Autosomal recessive	1.3242E-06	0	0	0	0	0	0	0	0	0	0	0	0	0	0	0	0	100	100	100	95.12	100
855	EDARADD	EDAR associated death domain	1q42.3-q43	chr1	236511556	236666215	protein-coding gene	yes	OMIM: AR/AD; CGD: AR/AD	not in SysNDD	not severe gene	Dental; Dermatologic	Ectodermal dysplasia 11B, hypohidrotic/hair/tooth type, autosomal recessive, 614941 (3), Autosomal recessive; Ectodermal dysplasia 11A, hypohidrotic/hair/tooth type, autosomal dominant, 614940 (3), Autosomal dominant	0.0003182	0	0	0	0	0	0	0	0	0	0	0	0	0.14	0.14	0.14	0.14	100	100	100	99.94	100
856	EDC3	enhancer of mRNA decapping 3	15q24.1	chr15	74922898	74988633	protein-coding gene	yes	OMIM: AR; CGD: AR	Limited; Autosomal recessive inheritance	not severe gene	Neurologic	?Intellectual developmental disorder, autosomal recessive 50, 616460 (3), Autosomal recessive	0.026011	0	0	0	0	0	0	0	0	0	0	0	0	0	0	0	0	100	100	100	96.56	99.85
857	EDN1	endothelin 1	6p24.1	chr6	12290595	12297427	protein-coding gene	yes	OMIM: AR/AD, N/A; CGD: AR/AD; DDG2P: AR/AD	not in SysNDD	not severe gene	Craniofacial	{High density lipoprotein cholesterol level QTL 7} (3); Question mark ears, isolated, 612798 (3), Autosomal dominant; Auriculocondylar syndrome 3, 615706 (3), Autosomal recessive	0.45504	0	0	0	0	0	0	0	0	0	0	0	0	0	0	0	0	100	100	100	100	100
858	EDN3	endothelin 3	20q13.32	chr20	57875481	57901047	protein-coding gene	yes	OMIM: AR/AD; CGD: AR/AD; ClinGen: AR/AD	not in SysNDD	not severe gene	Audiologic/Otolaryngologic; Dermatologic; Gastrointestinal; Neurologic; Ophthalmologic; Pulmonary	Waardenburg syndrome, type 4B, 613265 (3), Autosomal recessive, Autosomal dominant; {Hirschsprung disease, susceptibility to, 4}, 613712 (3), Autosomal dominant	0.024568	0	0	0	0	0	0	0	0	0	0	0	0	0	0	0	0	100	100	100	98.74	98.99
859	EDNRB	endothelin receptor type B	13q22.3	chr13	78469615	78549664	protein-coding gene	conflicting	OMIM: AR/AD; CGD: AR/AD; DDG2P: AD; ClinGen: AR/AD	not in SysNDD	not severe gene	Audiologic/Otolaryngologic; Dermatologic; Gastrointestinal; Ophthalmologic	{Hirschsprung disease, susceptibility to, 2}, 600155 (3), Autosomal dominant; ABCD syndrome, 600501 (3), Autosomal recessive; Waardenburg syndrome, type 4A, 277580 (3), Autosomal recessive, Autosomal dominant	0.0092419	0	0	0	0	0	0	0	0	0	0	0	0	0	0	0	0	100	100	100	100	100
860	EEF1B2	eukaryotic translation elongation factor 1 beta 2	2q33.3	chr2	207024308	207027652	protein-coding gene	single database	DDG2P: AR	Definitive; Autosomal recessive inheritance	not severe gene	Neurologic	AUTOSOMAL RECESSIVE MENTAL RETARDATION	0.066287	0	0	0	0	0	0	0	0	0	0	0	0	0	0	0	0	100	100	100	100	99.22
861	EFEMP2	EGF containing fibulin extracellular matrix protein 2	11q13.1	chr11	65633911	65641063	protein-coding gene	yes	OMIM: AR; CGD: AR; DDG2P: AR; ClinGen: AR	not in SysNDD	severe gene	Cardiovascular; Dermatologic; Musculoskeletal; Pulmonary	Cutis laxa, autosomal recessive, type IB, 614437 (3), Autosomal recessive	0.0081938	0	0	0	0	0	0	0	0	0	0	0	0	0	0	0	0	100	100	100	97.48	100
862	EFL1	elongation factor like GTPase 1	15q25.2	chr15	82422570	82555104	protein-coding gene	yes	OMIM: AR; CGD: AR	Definitive; Autosomal recessive inheritance	not severe gene	Allergy/Immunology/Infectious; Craniofacial; Gastrointestinal; Hematologic; Musculoskeletal; Neurologic	Shwachman-Diamond syndrome 2, 617941 (3), Autosomal recessive	N/A	0	0	0	0	0	0	0	0	0	0	0	0	0	0.14	0.14	0.14	100	100	100	100	100
863	EFNB1	ephrin B1	Xq13.1	chrX	68048839	68061990	protein-coding gene	yes, XL	OMIM: XLD; CGD: XL; DDG2P: XL over-dominance; ClinGen: XL	Limited; X-linked inheritance	severe gene	Craniofacial; Musculoskeletal	Craniofrontonasal dysplasia, 304110 (3), X-linked dominant	0.93251	0	0	0	0	0	0	0	0	0	0	0	0	0	0	0	0	100	100	100	99.62	100
864	EGF	epidermal growth factor	4q25	chr4	110834039	110933422	protein-coding gene	yes	OMIM: AR; CGD: AR	not in SysNDD	not severe gene	Renal	?Hypomagnesemia 4, renal, 611718 (3), Autosomal recessive	8.5294E-17	0	0.29	0.29	0.29	0.29	0.29	0.29	0.29	0.29	0.29	0.29	0.29	0.29	0.29	0.29	0.29	100	100	100	99.2	99.85
865	EGFR	epidermal growth factor receptor	7p11.2	chr7	55086713	55279321	protein-coding gene	conflicting	OMIM: AR/AD; CGD: AR; ClinGen: AD	not in SysNDD	not severe gene	Allergy/Immunology/Infectious; Cardiovascular; Oncologic	?Inflammatory skin and bowel disease, neonatal, 2, 616069 (3), Autosomal recessive; Nonsmall cell lung cancer, response to tyrosine kinase inhibitor in, 211980 (3), Somatic mutation, Autosomal dominant; Adenocarcinoma of lung, response to tyrosine kinase inhibitor in, 211980 (3), Somatic mutation, Autosomal dominant; {Nonsmall cell lung cancer, susceptibility to}, 211980 (3), Somatic mutation, Au…	0.36837	0	0	0	0	0	0	0	0.14	0.14	0.14	0.14	0.14	0.14	0.14	0.14	0.14	100	100	100	99.04	98.54
866	EGR2	early growth response 2	10q21.3	chr10	64571755	64679660	protein-coding gene	yes	OMIM: AR/AD; CGD: AR/AD; DDG2P: AR	not in SysNDD	not severe gene	Neurologic	Dejerine-Sottas disease, 145900 (3), Autosomal recessive, Autosomal dominant; Charcot-Marie-Tooth disease, type 1D, 607678 (3), Autosomal dominant; Hypomyelinating neuropathy, congenital, 1, 605253 (3), Autosomal recessive, Autosomal dominant	0.50292	0	0	0	0	0	0	0	0	0	0	0	0	0	0	0	0	100	100	100	100	100
867	EIF2AK3	eukaryotic translation initiation factor 2 alpha kinase 3	2p11.2	chr2	88856258	88927094	protein-coding gene	yes	OMIM: AR; CGD: AR; DDG2P: AR	Definitive; Autosomal recessive inheritance	severe gene	Cardiovascular; Dental; Dermatologic; Endocrine; Gastrointestinal; Hematologic; Musculoskeletal; Neurologic; Renal	Wolcott-Rallison syndrome, 226980 (3), Autosomal recessive	0.0027603	0	0	0	0	0	0	0	0	0	0	0	0	0	0	0	0	100	100	100	99.06	97.35
868	EIF2AK4	eukaryotic translation initiation factor 2 alpha kinase 4	15q15.1	chr15	40226346	40327792	protein-coding gene	yes	OMIM: AR; CGD: AR	not in SysNDD	severe gene	Cardiovascular; Pulmonary	Pulmonary venoocclusive disease 2, 234810 (3), Autosomal recessive	1.2356E-15	0	0	0	0	0	0	0	0	0	0	0	0	0.14	0.14	0.14	0.43	100	100	100	99.67	100
869	EIF2B1	eukaryotic translation initiation factor 2B subunit alpha	12q24.31	chr12	124104952	124118313	protein-coding gene	yes	OMIM: AR; CGD: AR	Definitive; Autosomal recessive inheritance	severe gene	Endocrine; Neurologic; Obstetric	Leukoencephalopathy with vanishing white matter, 603896 (3), Autosomal recessive	0.00007615	0	0	0	0	0	0	0	0	0	0	0	0	0	0	0	0	100	100	100	100	100
870	EIF2B2	eukaryotic translation initiation factor 2B subunit beta	14q24.3	chr14	75469613	75479069	protein-coding gene	yes	OMIM: AR; CGD: AR	Definitive; Autosomal recessive inheritance	severe gene	Endocrine; Neurologic; Obstetric	Leukoencephalopathy with vanishing white matter, 603896 (3), Autosomal recessive; Ovarioleukodystrophy, 603896 (3), Autosomal recessive	2.083E-10	0	0.14	0.14	0.14	0.14	0.14	0.14	0.14	0.14	0.14	0.14	0.14	0.14	0.14	0.14	0.14	100	100	100	98.1	96.64
871	EIF2B3	eukaryotic translation initiation factor 2B subunit gamma	1p34.1	chr1	45316193	45452394	protein-coding gene	yes	OMIM: AR; CGD: AR	Definitive; Autosomal recessive inheritance	severe gene	Endocrine; Neurologic; Obstetric	Leukoencephalopathy with vanishing white matter, 603896 (3), Autosomal recessive	0.56695	0	0	0	0	0	0	0	0	0	0	0	0	0	0	0	0	100	100	100	100	100
872	EIF2B4	eukaryotic translation initiation factor 2B subunit delta	2p23.3	chr2	27587218	27593353	protein-coding gene	yes	OMIM: AR; CGD: AR; DDG2P: AR	Definitive; Autosomal recessive inheritance	severe gene	Endocrine; Neurologic; Obstetric	Ovarioleukodystrophy, 603896 (3), Autosomal recessive; Leukoencephalopathy with vanishing white matter, 603896 (3), Autosomal recessive	0.96117	0	0	0	0	0	0	0	0	0	0	0	0	0.14	0.14	0.14	0.14	100	100	100	100	100
873	EIF2B5	eukaryotic translation initiation factor 2B subunit epsilon	3q27.1	chr3	183852825	183863099	protein-coding gene	yes	OMIM: AR; CGD: AR; DDG2P: AR	Definitive; Autosomal recessive inheritance	severe gene	Endocrine; Neurologic; Obstetric	Ovarioleukodystrophy, 603896 (3), Autosomal recessive; Leukoencephalopathy with vanishing white matter, 603896 (3), Autosomal recessive	0.064171	0.14	0.14	0.14	0.14	0.14	0.14	0.14	0.14	0.14	0.14	0.14	0.14	0.14	0.14	0.14	0.14	100	100	100	98.7	96.38
874	EIF2S3	eukaryotic translation initiation factor 2 subunit gamma	Xp22.11	chrX	24072832	24096088	protein-coding gene	yes, XL	OMIM: XLR; CGD: XL; DDG2P: XLR	Definitive; X-linked inheritance	severe gene	Craniofacial; Endocrine; Musculoskeletal; Neurologic	MEHMO syndrome, 300148 (3), X-linked recessive	0.96388	0	0	0	0	0	0	0	0	0	0	0	0	0	0	0.14	0.14	100	100	100	100	99.83
875	EIF3F	eukaryotic translation initiation factor 3 subunit F	11p15.4	chr11	7991797	8023409	protein-coding gene	yes	OMIM: AR; CGD: AR; DDG2P: AR	Definitive; Autosomal recessive inheritance	not severe gene	Neurologic	Intellectual developmental disorder, autosomal recessive 67, 618295 (3), Autosomal recessive	0.97044	0	0	0	0	0.29	0.29	0.29	0.29	0.29	0.29	0.29	0.29	0.29	0.29	0.29	0.29	100	100	100	99.78	100
876	EIF4A3	eukaryotic translation initiation factor 4A3	17q25.3	chr17	78109012	78120982	protein-coding gene	yes	OMIM: AR; CGD: AR; DDG2P: AR	Definitive; Autosomal recessive inheritance	not severe gene	Craniofacial; Musculoskeletal	Robin sequence with cleft mandible and limb anomalies, 268305 (3), Autosomal recessive	0.99985	0	0	0	0	0	0	0	0	0	0	0	0	0	0	0	0	100	100	100	99.82	100
877	ELAC2	elaC ribonuclease Z 2	17p12	chr17	12895707	12921504	protein-coding gene	yes	OMIM: AR, N/A; CGD: AR; DDG2P: AR	Definitive; Autosomal recessive inheritance	severe gene	Biochemical; Cardiovascular; Neurologic	{Prostate cancer, hereditary, 2, susceptibility to}, 614731 (3); Combined oxidative phosphorylation deficiency 17, 615440 (3), Autosomal recessive	1.7245E-20	0.14	0.14	0.14	0.14	0.14	0.14	0.14	0.14	0.14	0.14	0.14	0.14	0.14	0.14	0.14	0.14	100	100	100	100	100
878	ELMO2	engulfment and cell motility 2	20q13.12	chr20	44994687	45061624	protein-coding gene	yes	OMIM: AR; CGD: AR; DDG2P: AR	Limited; Autosomal recessive inheritance	not severe gene	Cardiovascular; Musculoskeletal	Vascular malformation, primary intraosseous, 606893 (3), Autosomal recessive	0.000010384	0	0	0	0	0	0	0	0	0	0	0	0	0	0	0	0	100	100	100	100	100
879	ELMOD3	ELMO domain containing 3	2p11.2	chr2	85581516	85618875	protein-coding gene	yes	OMIM: AR/AD; CGD: AR; ClinGen: AR	not in SysNDD	not severe gene	Audiologic/Otolaryngologic	?Deafness, autosomal recessive 88, 615429 (3), Autosomal recessive; ?Deafness, autosomal dominant 81, 619500 (3), Autosomal dominant	5.0378E-16	0	0	0	0	0	0	0	0	0	0	0	0	0	0	0	0	100	100	100	99.99	100
880	ELOVL4	ELOVL fatty acid elongase 4	6q14.1	chr6	80624528	80657297	protein-coding gene	yes	OMIM: AR/AD; CGD: AR/AD; DDG2P: AR	Definitive; Autosomal recessive inheritance	not severe gene	Biochemical; Dermatologic; Neurologic; Ophthalmologic	Spinocerebellar ataxia 34, 133190 (3), Autosomal dominant; Stargardt disease 3, 600110 (3), Autosomal dominant; Ichthyosis, spastic quadriplegia, and mental retardation, 614457 (3), Autosomal recessive	0.83227	0	0	0	0	0	0	0	0	0	0	0	0	0	0	0	0	100	100	100	100	100
881	ELP1	elongator acetyltransferase complex subunit 1	9q31.3	chr9	111629796	111696396	protein-coding gene	yes	OMIM: AR/AD; CGD: AR	Limited; Autosomal recessive inheritance	severe gene	Craniofacial; Neurologic; Renal	Dysautonomia, familial, 223900 (3), Autosomal recessive; Medulloblastoma, 155255 (3), Autosomal recessive, Autosomal dominant, Somatic mutation	2.1199E-21	0	0.14	0.14	0.14	0.14	0.14	0.14	0.14	0.14	0.14	0.14	0.14	0.14	0.14	0.14	0.14	100	100	100	99.86	98.92
882	ELP2	elongator acetyltransferase complex subunit 2	18q12.2	chr18	33709406	33760519	protein-coding gene	yes	OMIM: AR; CGD: AR; DDG2P: AR	Definitive; Autosomal recessive inheritance	severe gene	Neurologic	Mental retardation, autosomal recessive 58, 617270 (3), Autosomal recessive	4.1811E-20	0	0	0	0	0	0	0	0	0	0	0	0	0	0	0	0	100	100	100	100	100
883	EMC1	ER membrane protein complex subunit 1	1p36.13	chr1	19542157	19578046	protein-coding gene	yes	OMIM: AR; CGD: AR; DDG2P: AR/AD	Definitive; Autosomal recessive inheritance	not severe gene	Craniofacial; Neurologic; Ophthalmologic	Cerebellar atrophy, visual impairment, and psychomotor retardation, 616875 (3), Autosomal recessive	6.7281E-26	0	0	0	0	0	0	0	0	0	0	0	0	0.29	0.29	0.29	0.29	100	100	100	99.74	100
884	EMC10	ER membrane protein complex subunit 10	19q13.33	chr19	50979656	50994127	protein-coding gene	yes	OMIM: AR; DDG2P: AR	Definitive; Autosomal recessive inheritance	not severe gene	Craniofacial; Dermatologic; Musculoskeletal; Neurologic; Ophthalmologic; Renal	Neurodevelopmental disorder with dysmorphic facies and variable seizures, 619264 (3), Autosomal recessive	9.4077E-11	0	0	0	0	0	0	0	0	0	0	0	0	0	0	0	0	100	100	100	98.72	100
885	EMD	emerin	Xq28	chrX	153607556	153609883	protein-coding gene	yes, XL	OMIM: XLR; CGD: XL	not in SysNDD	severe gene	Cardiovascular; Musculoskeletal	Emery-Dreifuss muscular dystrophy 1, X-linked, 310300 (3), X-linked recessive	0.93178	0	0	0	0	0	0	0	0	0	0	0	0	0	0	0	0	100	100	100	99.58	99.91
886	EMG1	EMG1 N1-specific pseudouridine methyltransferase	12p13.31	chr12	7080055	7089103	protein-coding gene	yes	OMIM: AR; CGD: AR; DDG2P: AR	Definitive; Autosomal recessive inheritance	severe gene	Craniofacial; Musculoskeletal; Neurologic	Bowen-Conradi syndrome, 211180 (3), Autosomal recessive	0.000014661	0	0	0	0	0	0	0	0	0	0	0	0	0.14	0.14	0.14	0.14	100	100	100	99.92	100
887	EML1	EMAP like 1	14q32.2	chr14	100204029	100408397	protein-coding gene	yes	OMIM: AR; CGD: AR	Definitive; Autosomal recessive inheritance	severe gene	Neurologic	Band heterotopia, 600348 (3), Autosomal recessive	0.99608	0	0	0	0	0	0	0	0	0	0	0	0	0	0	0	0	100	100	100	99.99	96.43
888	EMP2	epithelial membrane protein 2	16p13.13	chr16	10622278	10674555	protein-coding gene	yes	OMIM: AR; CGD: AR	not in SysNDD	not severe gene	Renal	Nephrotic syndrome, type 10, 615861 (3), Autosomal recessive	2.3873E-07	0	0	0	0	0	0	0	0	0	0	0	0	0	0	0	0	100	100	100	99.48	100
889	EN1	engrailed homeobox 1	2q14.2	chr2	119599746	119605254	protein-coding gene	single database	OMIM: AR	not in SysNDD	not severe gene	Biochemical; Craniofacial; Dermatologic; Endocrine; Gastrointestinal; Musculoskeletal; Neurologic; Obstetric; Ophthalmologic; Renal	?ENDOVE syndrome, limb-brain type, 619218 (3), Autosomal recessive	0.93135	0	0	0	0	0	0	0	0	0	0	0	0	0	0	0	0.43	100	100	100	85.97	76.56
890	ENAM	enamelin	4q13.3	chr4	71494460	71552533	protein-coding gene	yes	OMIM: AR/AD; CGD: AR/AD	not in SysNDD	not severe gene	Dental	Amelogenesis imperfecta, type IC, 204650 (3), Autosomal recessive; Amelogenesis imperfecta, type IB, 104500 (3), Autosomal dominant	1.2999E-12	0.43	0.43	0.43	0.43	0.43	0.43	0.43	0.43	0.43	0.43	0.43	0.43	0.43	0.43	0.43	0.43	100	100	100	99.78	100
891	ENO3	enolase 3	17p13.2	chr17	4851386	4860426	protein-coding gene	yes	OMIM: AR; CGD: AR	Limited; Autosomal dominant inheritance	not severe gene	Biochemical; Musculoskeletal	Glycogen storage disease XIII, 612932 (3), Autosomal recessive	1.5718E-19	0	0	0	0	0	0	0	0	0	0	0	0	0.14	0.14	0.14	0.14	100	100	100	99.93	100
892	ENPP1	ectonucleotide pyrophosphatase/phosphodiesterase 1	6q23.2	chr6	132129155	132216295	protein-coding gene	yes	OMIM: AR/AD; CGD: AR; DDG2P: AR	not in SysNDD	severe gene	Cardiovascular; Dermatologic; Musculoskeletal; Renal	{Obesity, susceptibility to}, 601665 (3), Autosomal recessive, Autosomal dominant, Multifactorial; Hypophosphatemic rickets, autosomal recessive, 2, 613312 (3), Autosomal recessive; {Diabetes mellitus, non-insulin-dependent, susceptibility to}, 125853 (3), Autosomal dominant; Arterial calcification, generalized, of infancy, 1, 208000 (3), Autosomal recessive; Cole disease, 615522 (3), Autosomal d…	4.9944E-08	0	0	0	0	0	0	0	0	0	0	0.14	0.14	0.14	0.14	0.14	0.14	99.61	99.61	100	97.58	96.86
893	ENTPD1	ectonucleoside triphosphate diphosphohydrolase 1	10q24.1	chr10	97471535	97629452	protein-coding gene	yes	OMIM: AR; CGD: AR; DDG2P: AR	Definitive; Autosomal recessive inheritance	not severe gene	Neurologic	Spastic paraplegia 64, autosomal recessive, 615683 (3), Autosomal recessive	0.0080716	0	0	0	0	0	0	0	0	0	0	0	0	0	0	0	0	99.98	99.98	100	99.98	99.98
894	EOGT	EGF domain specific O-linked N-acetylglucosamine transferase	3p14.1	chr3	69024364	69063112	protein-coding gene	yes	OMIM: AR; CGD: AR; DDG2P: AR	Limited; Autosomal recessive inheritance	severe gene	Cardiovascular; Musculoskeletal	Adams-Oliver syndrome 4, 615297 (3), Autosomal recessive	5.038E-09	0	0	0	0	0	0	0	0	0	0	0	0	0.14	0.14	0.14	0.14	100	100	100	100	100
895	EOMES	eomesodermin	3p24.1	chr3	27757439	27764202	protein-coding gene	single database	DDG2P: AR	not in SysNDD	not severe gene	Neurologic	POLYMICROGYRIA AND CORPUS CALLOSUM AGENESIS	0.98443	0	0	0	0	0	0	0	0	0	0	0	0	0	0	0	0	100	100	100	100	97.32
896	EPB41	erythrocyte membrane protein band 4.1	1p35.3	chr1	29213602	29446558	protein-coding gene	yes	OMIM: AR/AD; CGD: AR	not in SysNDD	not severe gene	Hematologic	Elliptocytosis-1, 611804 (3), Autosomal recessive, Autosomal dominant	0.000035942	0	0	0	0	0	0	0	0	0	0	0	0	0	0	0	0.14	100	100	100	99.16	100
897	EPB42	erythrocyte membrane protein band 4.2	15q15.2	chr15	43489424	43513323	protein-coding gene	conflicting	OMIM: N/A; CGD: AR	not in SysNDD	not severe gene	Hematologic	Spherocytosis, type 5, 612690 (3)	9.9014E-09	0	0	0	0	0	0	0	0	0	0	0	0	0	0	0	0	100	100	100	95.71	99.99
898	EPCAM	epithelial cell adhesion molecule	2p21	chr2	47572296	47614740	protein-coding gene	conflicting	OMIM: AR, N/A; CGD: AR/AD; DDG2P: AR; ClinGen: AD	not in SysNDD	severe gene	Gastrointestinal; Musculoskeletal; Oncologic	Colorectal cancer, hereditary nonpolyposis, type 8, 613244 (3); Diarrhea 5, with tufting enteropathy, congenital, 613217 (3), Autosomal recessive	1.2844E-07	0	0	0	0	0	0	0	0	0	0	0	0	0	0	0	0	100	100	100	99.86	99.72
899	EPG5	ectopic P-granules autophagy protein 5 homolog	18q12.3-q21.1	chr18	43427573	43547240	protein-coding gene	yes	OMIM: AR; CGD: AR; DDG2P: AR	Definitive; Autosomal recessive inheritance	severe gene	Allergy/Immunology/Infectious; Audiologic/Otolaryngologic; Cardiovascular; Craniofacial; Dermatologic; Musculoskeletal; Neurologic; Ophthalmologic	Vici syndrome, 242840 (3), Autosomal recessive	1.3508E-13	0	0	0	0	0	0	0	0	0	0	0	0	0	0	0.14	0.14	100	100	100	99.73	99.94
900	EPHB2	EPH receptor B2	1p36.12	chr1	23037331	23247993	protein-coding gene	yes	OMIM: AR, N/A; CGD: AR	Limited; Autosomal dominant inheritance	not severe gene	Hematologic	?Bleeding disorder, platelet-type, 22, 618462 (3), Autosomal recessive; {Prostate cancer/brain cancer susceptibility, somatic}, 603688 (3)	0.99997	0	0	0	0	0	0	0	0	0	0	0	0	0	0	0	0	100	100	99.86	96.01	96.15
901	EPHX1	epoxide hydrolase 1	1q42.12	chr1	225997793	226033264	protein-coding gene	yes	OMIM: AR?; CGD: AR; ClinGen: AD	not in SysNDD	not severe gene	Gastrointestinal	Hypercholanemia, familial	3.2154E-09	0	0	0	0	0	0	0	0	0	0	0	0	0	0.29	0.29	0.43	100	100	100	97.85	100
902	EPM2A	EPM2A glucan phosphatase, laforin	6q24.3	chr6	145703670	146057159	protein-coding gene	yes	OMIM: AR; CGD: AR; ClinGen: AR	not in SysNDD	severe gene	Neurologic	Epilepsy, progressive myoclonic 2A (Lafora), 254780 (3), Autosomal recessive	8.7182E-06	0	0	0	0	0	0	0	0	0	0	0	0	0	0	0	0	99.56	99.56	99.41	98.22	99.54
903	EPO	erythropoietin	7q22.1	chr7	100318422	100321323	protein-coding gene	yes	OMIM: AR/AD, N/A; CGD: AR/AD	not in SysNDD	not severe gene	Hematologic	{Microvascular complications of diabetes 2}, 612623 (3); Erythrocytosis, familial, 5, 617907 (3), Autosomal dominant; ?Diamond-Blackfan anemia-like, 617911 (3), Autosomal recessive	0.01125	0	0	0	0	0	0	0	0	0	0	0	0	0	0	0	0	100	100	100	100	94.47
904	EPRS1	glutamyl-prolyl-tRNA synthetase 1	1q41	chr1	220141942	220220000	protein-coding gene	yes	OMIM: AR; CGD: AR; DDG2P: AR	Definitive; Autosomal recessive inheritance	not severe gene	Audiologic/Otolaryngologic; Neurologic; Ophthalmologic	Leukodystrophy, hypomyelinating, 15, 617951 (3), Autosomal recessive	1.0353E-09	0	0	0	0	0	0	0	0	0	0	0	0	0	0	0	0	100	100	100	100	100
905	EPS8	epidermal growth factor receptor pathway substrate 8	12p12.3	chr12	15773091	16035263	protein-coding gene	yes	OMIM: AR; CGD: AR; ClinGen: AR	not in SysNDD	not severe gene	Audiologic/Otolaryngologic	?Deafness, autosomal recessive 102, 615974 (3), Autosomal recessive	0.97308	0	0	0	0	0	0	0	0	0	0	0	0	0	0	0	0	100	100	100	99.72	100
906	EPS8L2	EPS8 like 2	11p15.5	chr11	694437	727727	protein-coding gene	yes	OMIM: AR; CGD: AR; ClinGen: AR	not in SysNDD	not severe gene	Audiologic/Otolaryngologic	Deafness autosomal recessive 106, 617637 (3), Autosomal recessive	0.000001494	0	0	0	0	0	0	0	0	0	0	0	0	0	0	0.14	0.43	100	100	100	97.89	98.86
907	EPX	eosinophil peroxidase	17q22	chr17	56270097	56282535	protein-coding gene	yes	OMIM: AR; CGD: AR	not in SysNDD	not severe gene	General	[Eosinophil peroxidase deficiency], 261500 (3), Autosomal recessive	2.2664E-20	0	0	0	0	0	0	0	0	0	0	0	0	0.71	0.71	0.71	0.71	100	100	100	98.54	100
908	ERAL1	Era like 12S mitochondrial rRNA chaperone 1	17q11.2	chr17	27181955	27188085	protein-coding gene	yes	OMIM: AR; CGD: AR	not in SysNDD	not severe gene	Audiologic/Otolaryngologic; Obstetric	Perrault syndrome 6, 617565 (3), Autosomal recessive	3.1095E-09	0	0	0	0	0	0	0	0	0	0	0	0	0.29	0.29	0.29	0.29	100	100	100	100	100
909	ERBB3	erb-b2 receptor tyrosine kinase 3	12q13.2	chr12	56470582	56497289	protein-coding gene	yes	OMIM: AR/AD; DDG2P: AR	not in SysNDD	severe gene	Cardiovascular; Craniofacial; Hematologic; Musculoskeletal; Neurologic; Oncologic; Renal	?Lethal congenital contractural syndrome 2, 607598 (3), Autosomal recessive; {?Erythroleukemia, familial, susceptibility to}, 133180 (3), Autosomal dominant; Visceral neuropathy, familial, 1, autosomal recessive, 243180 (3), Autosomal recessive	1.7003E-15	0	0	0	0	0	0	0	0	0	0	0	0	0	0.14	0.14	0.14	100	100	100	99.92	100
910	ERCC1	ERCC excision repair 1, endonuclease non-catalytic subunit	19q13.32	chr19	45910590	45982086	protein-coding gene	yes	OMIM: AR; CGD: AR; DDG2P: AR	Definitive; Autosomal recessive inheritance	not severe gene	Craniofacial; Musculoskeletal; Neurologic; Renal	Cerebrooculofacioskeletal syndrome 4, 610758 (3), Autosomal recessive	1.5933E-07	0	0	0	0	0	0	0	0	0	0	0	0	0	0.29	0.29	0.29	100	100	100	99.21	96.44
911	ERCC2	ERCC excision repair 2, TFIIH core complex helicase subunit	19q13.32	chr19	45853094	45874176	protein-coding gene	yes	OMIM: AR; CGD: AR; DDG2P: AR; ClinGen: AR	Definitive; Autosomal recessive inheritance	severe gene	Allergy/Immunology/Infectious; Craniofacial; Dermatologic; Endocrine; Genitourinary; Musculoskeletal; Neurologic; Oncologic; Ophthalmologic	Xeroderma pigmentosum, group D, 278730 (3), Autosomal recessive; Trichothiodystrophy 1, photosensitive, 601675 (3), Autosomal recessive; ?Cerebrooculofacioskeletal syndrome 2, 610756 (3), Autosomal recessive	7.0654E-20	0.29	0.29	0.29	0.29	0.29	0.29	0.29	0.29	0.29	0.29	0.29	0.29	0.29	0.29	0.29	0.29	100	100	100	96.59	100
912	ERCC3	ERCC excision repair 3, TFIIH core complex helicase subunit	2q14.3	chr2	128014865	128051752	protein-coding gene	yes	OMIM: AR; CGD: AR; DDG2P: AR; ClinGen: AR	Definitive; Autosomal recessive inheritance	not severe gene	Allergy/Immunology/Infectious; Dermatologic; Endocrine; Genitourinary; Musculoskeletal; Neurologic; Oncologic; Ophthalmologic	Trichothiodystrophy 2, photosensitive, 616390 (3), Autosomal recessive; Xeroderma pigmentosum, group B, 610651 (3), Autosomal recessive	3.4312E-11	0.14	0.14	0.14	0.14	0.14	0.14	0.14	0.14	0.14	0.14	0.14	0.14	0.14	0.14	0.14	0.14	100	100	100	99.52	100
913	ERCC4	ERCC excision repair 4, endonuclease catalytic subunit	16p13.12	chr16	14014013	14046202	protein-coding gene	yes	OMIM: AR; CGD: AR; DDG2P: AR; ClinGen: AR	Definitive; Autosomal recessive inheritance	severe gene	Audiologic/Otolaryngologic; Cardiovascular; Craniofacial; Dermatologic; Endocrine; Gastrointestinal; Hematologic; Musculoskeletal; Neurologic; Oncologic; Ophthalmologic; Renal	Xeroderma pigmentosum, type F/Cockayne syndrome, 278760 (3), Autosomal recessive; XFE progeroid syndrome, 610965 (3), Autosomal recessive; Xeroderma pigmentosum, group F, 278760 (3), Autosomal recessive; Fanconi anemia, complementation group Q, 615272 (3), Autosomal recessive	1.3758E-12	0	0	0	0	0	0	0	0	0	0	0	0	0.14	0.14	0.14	0.14	100	100	100	99.74	99.29
914	ERCC5	ERCC excision repair 5, endonuclease	13q33.1	chr13	103459495	103528351	protein-coding gene	yes	OMIM: AR; CGD: AR; DDG2P: AR; ClinGen: AR	Definitive; Autosomal recessive inheritance	severe gene	Craniofacial; Dermatologic; Musculoskeletal; Neurologic; Oncologic; Ophthalmologic	Xeroderma pigmentosum, group G, 278780 (3), Autosomal recessive; Cerebrooculofacioskeletal syndrome 3, 616570 (3), Autosomal recessive; Xeroderma pigmentosum, group G/Cockayne syndrome, 278780 (3), Autosomal recessive	2.732E-13	0	0	0	0	0	0	0	0	0	0	0	0	0	0	0	0	100	100	100	100	100
915	ERCC6	ERCC excision repair 6, chromatin remodeling factor	10q11.23	chr10	50663413	50747584	protein-coding gene	yes	OMIM: AR/AD, N/A; CGD: AR/AD; DDG2P: AR	Definitive; Autosomal recessive inheritance	severe gene	Audiologic/Otolaryngologic; Craniofacial; Dermatologic; Endocrine; Musculoskeletal; Neurologic; Obstetric; Oncologic; Ophthalmologic	UV-sensitive syndrome 1, 600630 (3), Autosomal recessive; Cerebrooculofacioskeletal syndrome 1, 214150 (3), Autosomal recessive; Cockayne syndrome, type B, 133540 (3), Autosomal recessive; De Sanctis-Cacchione syndrome, 278800 (3), Autosomal recessive; {Macular degeneration, age-related, susceptibility to, 5}, 613761 (3); Premature ovarian failure 11, 616946 (3), Autosomal dominant; {Lung cancer,…	5.1622E-22	0	0.14	0.14	0.14	0.14	0.14	0.14	0.14	0.14	0.43	0.43	0.43	0.43	0.43	0.43	0.43	100	100	100	99.26	100
916	ERCC6L2	ERCC excision repair 6 like 2	9q22.32	chr9	98637982	98776853	protein-coding gene	yes	OMIM: AR; CGD: AR; DDG2P: AR	Definitive; Autosomal recessive inheritance	severe gene	Hematologic; Neurologic	Bone marrow failure syndrome 2, 615715 (3), Autosomal recessive	5.0596E-07	0.14	0.14	0.14	0.14	0.14	0.14	0.14	0.14	0.14	0.14	0.14	0.14	0.14	0.14	0.29	0.57	100	100	100	100	100
917	ERCC8	ERCC excision repair 8, CSA ubiquitin ligase complex subunit	5q12.1	chr5	60169657	60240900	protein-coding gene	yes	OMIM: AR; CGD: AR; DDG2P: AR	Definitive; Autosomal recessive inheritance	severe gene	Dermatologic; Musculoskeletal; Neurologic	UV-sensitive syndrome 2, 614621 (3), Autosomal recessive; Cockayne syndrome, type A, 216400 (3), Autosomal recessive	2.7974E-15	0	0	0	0	0	0	0	0	0	0	0	0	0	0	0	0	100	100	100	100	100
918	ERGIC1	endoplasmic reticulum-golgi intermediate compartment 1	5q35.1	chr5	172261277	172379688	protein-coding gene	yes	OMIM: AR; CGD: AR	Limited; Autosomal recessive inheritance	not severe gene	Musculoskeletal; Neurologic	?Arthrogryposis multiplex congenita 2, neurogenic type, 208100 (3), Autosomal recessive	0.64747	0	0	0	0	0	0	0	0	0	0	0	0	0	0	0	0	100	100	100	97.8	99.25
919	ERLIN1	ER lipid raft associated 1	10q24.31	chr10	101909850	101948091	protein-coding gene	yes	OMIM: AR; CGD: AR	Limited; Autosomal recessive inheritance	not severe gene	Neurologic	Spastic paraplegia 62, 615681 (3), Autosomal recessive	0.17751	0	0	0	0	0	0	0	0	0	0	0	0	0.14	0.14	0.14	0.14	100	100	100	98.93	100
920	ERLIN2	ER lipid raft associated 2	8p11.23	chr8	37594116	37616619	protein-coding gene	yes	OMIM: AR; CGD: AR; DDG2P: AR	Definitive; Autosomal recessive inheritance	not severe gene	Neurologic	Spastic paraplegia 18, autosomal recessive, 611225 (3), Autosomal recessive	0.00066662	0	0	0	0	0	0	0	0	0	0	0	0	0	0	0	0	100	100	100	99.44	100
921	ESCO2	establishment of sister chromatid cohesion N-acetyltransferase 2	8p21.1	chr8	27629465	27670157	protein-coding gene	yes	OMIM: AR; CGD: AR; DDG2P: AR	Definitive; Autosomal recessive inheritance	severe gene	Cardiovascular; Craniofacial; Musculoskeletal; Neurologic; Ophthalmologic	Juberg-Hayward syndrome, 216100 (3), Autosomal recessive; Roberts-SC phocomelia syndrome, 268300 (3), Autosomal recessive	3.1642E-07	0	0.14	0.14	0.14	0.14	0.14	0.14	0.14	0.14	0.14	0.14	0.14	0.14	0.14	0.14	0.14	99.82	99.82	100	100	100
922	ESPN	espin	1p36.31	chr1	6484835	6521427	protein-coding gene	yes	OMIM: AR/AD; CGD: AR/AD; ClinGen: AR/AD	not in SysNDD	not severe gene	Audiologic/Otolaryngologic; Ophthalmologic	Deafness, neurosensory, without vestibular involvement, autosomal dominant, 609006 (3), Autosomal recessive; Deafness, autosomal recessive 36, 609006 (3), Autosomal recessive; ?Usher syndrome, type 1M, 618632 (3), Autosomal recessive	2.8667E-09	0	0	0	0	0	0	0	0	0	0	0	0	0	0	0	0	99.92	99.92	100	93.08	89.39
923	ESR1	estrogen receptor 1	6q25.1-q25.2	chr6	151977825	152450754	protein-coding gene	yes	OMIM: AR/AD, N/A; CGD: AR	not in SysNDD	not severe gene	Endocrine	Breast cancer, somatic, 114480 (3); {Migraine, susceptibility to}, 157300 (3), Autosomal dominant; Estrogen resistance, 615363 (3), Autosomal recessive; {Myocardial infarction, susceptibility to}, 608446 (3)	0.9992	0	0	0	0	0	0	0	0	0	0	0	0	0	0	0	0	100	100	100	100	100
924	ESRP1	epithelial splicing regulatory protein 1	8q22.1	chr8	95653301	95719694	protein-coding gene	yes	OMIM: AR; CGD: AR	not in SysNDD	not severe gene	Audiologic/Otolaryngologic	?Deafness, autosomal recessive 109, 618013 (3), Autosomal recessive	0.99934	0	0	0	0	0	0	0	0	0	0	0	0	0	0	0	0	100	100	100	100	99.92
925	ESRRB	estrogen related receptor beta	14q24.3	chr14	76777054	76968180	protein-coding gene	yes	OMIM: AR; CGD: AR; ClinGen: AR	not in SysNDD	not severe gene	Audiologic/Otolaryngologic	Deafness, autosomal recessive 35, 608565 (3), Autosomal recessive	0.12609	0	0	0	0	0	0	0	0	0	0	0	0	0	0	0	0	100	100	100	94.07	100
926	ETFA	electron transfer flavoprotein subunit alpha	15q24.2-q24.3	chr15	76507695	76603813	protein-coding gene	yes	OMIM: AR; CGD: AR; DDG2P: AR; ClinGen: AR	not in SysNDD	severe gene	Biochemical; Gastrointestinal; Musculoskeletal; Neurologic; Renal	Glutaric acidemia IIA, 231680 (3), Autosomal recessive	0.0029217	0	0	0	0	0	0	0	0	0	0	0	0	0	0	0	0	100	100	100	98.01	94.44
927	ETFB	electron transfer flavoprotein subunit beta	19q13.41	chr19	51848422	51869672	protein-coding gene	yes	OMIM: AR; CGD: AR; DDG2P: AR; ClinGen: AR	not in SysNDD	severe gene	Biochemical; Gastrointestinal; Musculoskeletal; Neurologic; Renal	Glutaric acidemia IIB, 231680 (3), Autosomal recessive	0.016558	0	0	0	0	0	0	0	0	0	0	0	0	0	0	0	0.14	100	100	100	99.62	100
928	ETFDH	electron transfer flavoprotein dehydrogenase	4q32.1	chr4	159593276	159630775	protein-coding gene	yes	OMIM: AR; CGD: AR; DDG2P: AR; ClinGen: AR	not in SysNDD	severe gene	Biochemical; Gastrointestinal; Musculoskeletal; Neurologic; Renal	Glutaric acidemia IIC, 231680 (3), Autosomal recessive	2.778E-13	0.14	0.29	0.29	0.29	0.29	0.29	0.29	0.29	0.29	0.29	0.29	0.29	0.29	0.29	0.29	0.29	100	100	100	100	100
929	ETHE1	ETHE1 persulfide dioxygenase	19q13.31	chr19	44010870	44031396	protein-coding gene	yes	OMIM: AR; CGD: AR; DDG2P: AR; ClinGen: AR	Definitive; Autosomal recessive inheritance	severe gene	Biochemical; Cardiovascular; Gastrointestinal; Neurologic	Ethylmalonic encephalopathy, 602473 (3), Autosomal recessive	4.6037E-06	0	0	0	0	0	0	0	0	0	0	0	0	0	0	0	0	100	100	100	99.64	100
930	EVC	EvC ciliary complex subunit 1	4p16.2	chr4	5712923	5816032	protein-coding gene	yes	OMIM: AR/AD; CGD: AR/AD; DDG2P: AR	not in SysNDD	severe gene	Cardiovascular; Craniofacial; Dental; Dermatologic; Musculoskeletal	Ellis-van Creveld syndrome, 225500 (3), Autosomal recessive; ?Weyers acrofacial dysostosis, 193530 (3), Autosomal dominant	3.462E-25	0	0.14	0.14	0.14	0.14	0.14	0.14	0.14	0.14	0.14	0.14	0.14	0.29	0.29	0.29	0.29	99.85	99.85	97.54	96.81	95.83
931	EVC2	EvC ciliary complex subunit 2	4p16.2	chr4	5544498	5711275	protein-coding gene	yes	OMIM: AR/AD; CGD: AR/AD; DDG2P: AR	not in SysNDD	severe gene	Cardiovascular; Craniofacial; Dental; Dermatologic; Musculoskeletal	Ellis-van Creveld syndrome, 225500 (3), Autosomal recessive; Weyers acrofacial dysostosis, 193530 (3), Autosomal dominant	1.0207E-34	0	0	0	0	0	0	0	0	0	0	0	0	0	0	0	0	100	100	100	98.96	98.15
932	EXOC6B	exocyst complex component 6B	2p13.2	chr2	72403112	73053170	protein-coding gene	yes	OMIM: AR; CGD: AR	not in SysNDD	not severe gene	Musculoskeletal	Spondyloepimetaphyseal dysplasia with joint laxity, type 3, 618395 (3), Autosomal recessive	0.11692	0	0	0	0	0	0	0	0	0	0	0	0	0	0	0	0	99.44	99.44	100	99.56	100
933	EXOC8	exocyst complex component 8	1q42.2	chr1	231468498	231473598	protein-coding gene	single database	OMIM: AR	not in SysNDD	not severe gene	Biochemical; Craniofacial; Endocrine; Gastrointestinal; Musculoskeletal; Neurologic; Ophthalmologic	?Neurodevelopmental disorder with microcephaly, seizures, and brain atrophy, 619076 (3), Autosomal recessive	0.99902	0	0	0	0	0	0	0	0	0	0	0	0	0	0	0	0	100	100	100	100	100
934	EXOSC2	exosome component 2	9q34.12	chr9	133569107	133580281	protein-coding gene	yes	OMIM: AR; CGD: AR	Definitive; Autosomal recessive inheritance	not severe gene	Audiologic/Otolaryngologic; Craniofacial; Musculoskeletal; Neurologic; Ophthalmologic	Short stature, hearing loss, retinitis pigmentosa, and distinctive facies, 617763 (3), Autosomal recessive	2.8854E-06	0	0	0	0	0	0	0	0	0	0	0	0	0	0	0	0	100	100	100	100	100
935	EXOSC3	exosome component 3	9p13.2	chr9	37766974	37801434	protein-coding gene	yes	OMIM: AR; CGD: AR; DDG2P: AR	Definitive; Autosomal recessive inheritance	severe gene	Neurologic	Pontocerebellar hypoplasia, type 1B, 614678 (3), Autosomal recessive	0.00024296	0.14	0.43	0.43	0.43	0.43	0.43	0.43	0.43	0.43	0.43	0.43	0.43	0.43	0.43	0.43	0.43	100	100	100	100	100
936	EXOSC8	exosome component 8	13q13.3	chr13	37572952	37583750	protein-coding gene	yes	OMIM: AR; CGD: AR	Definitive; Autosomal recessive inheritance	severe gene	Audiologic/Otolaryngologic; Neurologic; Ophthalmologic	Pontocerebellar hypoplasia, type 1C, 616081 (3), Autosomal recessive	6.9378E-15	0	0	0	0	0	0	0	0	0	0	0	0	0.14	0.29	0.29	0.29	100	100	100	100	100
937	EXOSC9	exosome component 9	4q27	chr4	122722471	122738176	protein-coding gene	yes	OMIM: AR; CGD: AR; DDG2P: AR	Definitive; Autosomal recessive inheritance	not severe gene	General; Craniofacial; Audiologic/Otolaryngologic; Ophthalmologic; Pulmonary; Musculoskeletal; Obstetric; Gastrointestinal; Neurologic	Pontocerebellar hypoplasia, type 1D, 618065 (3), Autosomal recessive	1.7871E-11	0	0	0	0	0	0	0	0	0	0	0	0	0.29	0.29	0.29	0.29	100	100	100	98.37	99.45
938	EXPH5	exophilin 5	11q22.3	chr11	108376157	108464465	protein-coding gene	yes	OMIM: AR; CGD: AR; DDG2P: AR	not in SysNDD	not severe gene	Dermatologic	Epidermolysis bullosa simplex 4, localized or generalized intermediate, autosomal recessive, 615028 (3), Autosomal recessive	4.1598E-26	0	0	0	0	0	0	0	0	0	0	0	0	0.14	0.14	0.14	0.29	100	100	100	100	100
939	EXT2	exostosin glycosyltransferase 2	11p11.2	chr11	44117098	44266979	protein-coding gene	conflicting	OMIM: AR/AD; DDG2P: AD; ClinGen: AD; our search: AR/AD	Definitive; Autosomal recessive inheritance	not severe gene	Craniofacial; Audiologic/Otolaryngologic; Ophthalmologic; Cardiovascular; Musculoskeletal; Gastrointestinal; Genitourinary; Renal; Dermatologic; Neurologic; Biochemical	Seizures, scoliosis, and macrocephaly syndrome, 616682 (3), Autosomal recessive; Exostoses, multiple, type 2, 133701 (3), Autosomal dominant	1.3179E-09	0	0	0	0	0.14	0.14	0.14	0.14	0.14	0.14	0.14	0.14	0.14	0.14	0.29	0.29	100	100	100	100	100
940	EXTL3	exostosin like glycosyltransferase 3	8p21.1	chr8	28457985	28613116	protein-coding gene	yes	OMIM: AR; CGD: AR; DDG2P: AR	Definitive; Autosomal recessive inheritance	severe gene	Allergy/Immunology/Infectious; Musculoskeletal; Neurologic	Immunoskeletal dysplasia with neurodevelopmental abnormalities, 617425 (3), Autosomal recessive	0.000025023	0	0	0	0	0	0	0	0	0	0	0	0	0	0	0	0	100	100	100	100	100
941	EYS	eyes shut homolog	6q12	chr6	64429875	66417118	protein-coding gene	yes	OMIM: AR; CGD: AR	not in SysNDD	not severe gene	Ophthalmologic	Retinitis pigmentosa 25, 602772 (3), Autosomal recessive	3.7216E-41	0.14	0.14	0.14	0.14	0.14	0.14	0.14	0.14	0.14	0.29	0.29	0.29	0.29	0.29	0.29	0.29	99.85	99.85	100	99.93	99.74
942	F10	coagulation factor X	13q34	chr13	113777127	113803843	protein-coding gene	yes	OMIM: AR; CGD: AR; ClinGen: AR	not in SysNDD	not severe gene	Hematologic	Factor X deficiency, 227600 (3), Autosomal recessive	2.3473E-06	0	0	0	0	0	0	0	0	0	0	0	0	0.14	0.14	0.14	0.14	100	100	100	99.96	99.75
943	F11	coagulation factor XI	4q35.2	chr4	187187098	187209960	protein-coding gene	conflicting	OMIM: AR/AD; CGD: AR/AD; ClinGen: SD	not in SysNDD	not severe gene	Hematologic	Factor XI deficiency, autosomal dominant, 612416 (3); Factor XI deficiency, autosomal recessive, 612416 (3)	3.6146E-26	0.43	0.43	0.43	0.43	0.43	0.43	0.43	0.43	0.43	0.43	0.43	0.43	0.43	0.43	0.43	0.43	100	100	100	100	100
944	F12	coagulation factor XII	5q35.3	chr5	176829140	176836577	protein-coding gene	yes	OMIM: AR/AD; CGD: AR/AD; ClinGen: AR/AD	not in SysNDD	not severe gene	Allergy/Immunology/Infectious; Hematologic	Angioedema, hereditary, 3, 610618 (3), Autosomal dominant; Factor XII deficiency, 234000 (3), Autosomal recessive	8.2526E-08	0	0.14	0.14	0.14	0.14	0.14	0.14	0.14	0.14	0.14	0.14	0.14	0.14	0.14	0.14	0.14	100	100	100	91.07	100
945	F13A1	coagulation factor XIII A chain	6p25.1	chr6	6144317	6321246	protein-coding gene	yes	OMIM: AR/AD, N/A; CGD: AR; ClinGen: AR	not in SysNDD	not severe gene	Hematologic	Factor XIIIA deficiency, 613225 (3), Autosomal recessive; {Myocardial infarction, protection against}, 608446 (3); {Venous thrombosis, protection against}, 188050 (3), Autosomal dominant	5.2851E-08	0	0	0	0	0	0	0	0	0	0	0	0	0	0	0	0	100	100	100	99.81	100
946	F13B	coagulation factor XIII B chain	1q31.3	chr1	197008320	197036397	protein-coding gene	yes	OMIM: AR; CGD: AR; ClinGen: AR	not in SysNDD	not severe gene	Hematologic	Factor XIIIB deficiency, 613235 (3), Autosomal recessive	8.9128E-10	0	0	0	0	0	0	0	0	0	0	0	0	0	0	0	0	100	100	100	99.38	100
947	F2	coagulation factor II, thrombin	11p11.2	chr11	46740729	46761056	protein-coding gene	yes	OMIM: AR/AD, N/A; CGD: AR/AD; ClinGen: AR/AD	not in SysNDD	severe gene	Hematologic	Hypoprothrombinemia, 613679 (3), Autosomal recessive; {Pregnancy loss, recurrent, susceptibility to, 2}, 614390 (3), Autosomal dominant; Dysprothrombinemia, 613679 (3), Autosomal recessive; {Stroke, ischemic, susceptibility to}, 601367 (3), Multifactorial; Thrombophilia due to thrombin defect, 188050 (3), Autosomal dominant	0.0011118	0	0	0	0	0	0	0	0	0	0	0	0	0.14	0.29	0.29	0.29	100	100	100	93.72	100
948	F5	coagulation factor V	1q24.2	chr1	169483403	169555826	protein-coding gene	yes	OMIM: AR/AD, N/A; CGD: AR/AD; ClinGen: AR/AD	not in SysNDD	severe gene	Hematologic	{Pregnancy loss, recurrent, susceptibility to, 1}, 614389 (3), Autosomal dominant; {Thrombophilia, susceptibility to, due to factor V Leiden}, 188055 (3), Autosomal dominant; {Budd-Chiari syndrome}, 600880 (3), Autosomal recessive; Thrombophilia due to activated protein C resistance, 188055 (3), Autosomal dominant; {Stroke, ischemic, susceptibility to}, 601367 (3), Multifactorial; Factor V defici…	5.919E-15	0	0	0	0	0	0	0	0	0	0	0	0	0.29	0.29	0.29	0.29	100	100	100	99.94	100
949	F7	coagulation factor VII	13q34	chr13	113760101	113774995	protein-coding gene	yes	OMIM: AR, N/A; CGD: AR; ClinGen: AR	not in SysNDD	severe gene	Hematologic	{Myocardial infarction, decreased susceptibility to}, 608446 (3); Factor VII deficiency, 227500 (3), Autosomal recessive	0.00001349	0	0.14	0.14	0.14	0.14	0.14	0.14	0.14	0.14	0.14	0.14	0.14	0.14	0.14	0.14	0.14	100	100	100	99.9	100
950	F8	coagulation factor VIII	Xq28	chrX	154064062	154255215	protein-coding gene	yes, XL	OMIM: XLR; CGD: XL; ClinGen: XL	not in SysNDD	severe gene	Hematologic	Hemophilia A, 306700 (3), X-linked recessive	1	0	0	0	0	0	0	0	0	0	0	0	0	0	0	0	0	99.34	99.34	99.85	97.26	99.68
951	F9	coagulation factor IX	Xq27.1	chrX	138612916	138645617	protein-coding gene	yes, XL	OMIM: XLR; CGD: XL; ClinGen: XL	not in SysNDD	severe gene	Hematologic	Thrombophilia, X-linked, due to factor IX defect, 300807 (3), X-linked recessive; {Deep venous thrombosis, protection against}, 300807 (3), X-linked recessive; Hemophilia B, 306900 (3), X-linked recessive; {Warfarin sensitivity}, 301052 (3), X-linked	0.99776	0	0	0	0	0	0	0	0	0	0	0	0	0	0	0	0	100	100	100	100	100
952	FA2H	fatty acid 2-hydroxylase	16q23.1	chr16	74746852	74808729	protein-coding gene	yes	OMIM: AR; CGD: AR	Limited; Autosomal recessive inheritance	severe gene	Biochemical; Neurologic	Spastic paraplegia 35, autosomal recessive, 612319 (3), Autosomal recessive	0.14678	0	0	0	0	0	0	0	0	0	0	0	0	0	0	0	0	100	100	100	100	95.51
953	FADD	Fas associated via death domain	11q13.3	chr11	70049268	70053496	protein-coding gene	yes	OMIM: AR; CGD: AR	not in SysNDD	not severe gene	Allergy/Immunology/Infectious; Cardiovascular; Gastrointestinal; Neurologic	Immunodeficiency 90 with encephalopathy, functional hyposplenia, and hepatic dysfunction, 613759 (3), Autosomal recessive	0.52595	0	0	0	0	0	0	0	0	0	0	0	0	0	0	0	0	100	100	100	100	100
954	FAH	fumarylacetoacetate hydrolase	15q25.1	chr15	80444831	80479288	protein-coding gene	yes	OMIM: AR; CGD: AR; DDG2P: AR; ClinGen: AR	not in SysNDD	severe gene	Biochemical; Gastrointestinal; Musculoskeletal; Oncologic; Renal	Tyrosinemia, type I, 276700 (3), Autosomal recessive	4.0347E-17	0.14	0.14	0.14	0.14	0.14	0.14	0.14	0.14	0.14	0.14	0.14	0.14	0.14	0.14	0.14	0.14	100	100	100	100	100
955	FAM126A	family with sequence similarity 126 member A	7p15.3	chr7	22928989	23053749	protein-coding gene	yes	OMIM: AR; CGD: AR; DDG2P: AR	Definitive; Autosomal recessive inheritance	severe gene	Neurologic; Ophthalmologic	Leukodystrophy, hypomyelinating, 5, 610532 (3), Autosomal recessive	0.12103	0	0	0	0	0	0	0	0	0	0	0	0	0	0	0	0	100	100	100	99.87	100
956	FAM149B1	family with sequence similarity 149 member B1	10q22.2	chr10	74927923	75004262	protein-coding gene	yes	OMIM: AR; CGD: AR; DDG2P: AR	Definitive; Autosomal recessive inheritance	not severe gene	Craniofacial; Audiologic/Otolaryngologic; Ophthalmologic; Musculoskeletal; Neurologic; Biochemical	Joubert syndrome 36, 618763 (3), Autosomal recessive	2.4901E-13	0	0	0	0	0	0	0	0	0	0	0	0	0	0	0	0	100	100	100	97.95	100
957	FAM161A	FAM161 centrosomal protein A	2p15	chr2	62051988	62081278	protein-coding gene	conflicting	OMIM: N/A; CGD: AR; DDG2P: AR	not in SysNDD	severe gene	Ophthalmologic	Retinitis pigmentosa 28, 606068 (3)	5.1034E-13	0	0	0	0	0	0	0	0	0	0	0	0	0	0	0	0	100	100	100	100	100
958	FAM20A	FAM20A golgi associated secretory pathway pseudokinase	17q24.2	chr17	66531253	66597530	protein-coding gene	yes	OMIM: AR; CGD: AR; DDG2P: AR	not in SysNDD	not severe gene	Dental	Amelogenesis imperfecta, type IG (enamel-renal syndrome), 204690 (3), Autosomal recessive	2.1513E-07	0.14	0.14	0.14	0.14	0.14	0.14	0.14	0.14	0.14	0.29	0.29	0.29	0.29	0.29	0.29	0.29	100	100	100	96.69	99.06
959	FAM20C	FAM20C golgi associated secretory pathway kinase	7p22.3	chr7	192968	300711	protein-coding gene	yes	OMIM: AR; CGD: AR; DDG2P: AR	Limited; Autosomal recessive inheritance	severe gene	Craniofacial; Dental; Musculoskeletal; Neurologic; Renal	Raine syndrome, 259775 (3), Autosomal recessive	0.31465	0	0	0	0	0	0	0	0	0	0	0	0	0	0	0	0	100	100	99.95	100	99.19
960	FAM50A	family with sequence similarity 50 member A	Xq28	chrX	153672472	153679002	protein-coding gene	yes, XL	OMIM: XLR; CGD: XL	Definitive; X-linked inheritance	not severe gene	Craniofacial; Dental; Dermatologic; Musculoskeletal; Neurologic	Intellectual developmental disorder, X-linked, syndromic, Armfield type, 300261 (3), X-linked recessive	0.97913	0	0	0	0	0	0	0	0	0	0	0	0	0	0	0	0	100	100	100	99.26	97.98
961	FAN1	FANCD2 and FANCI associated nuclease 1	15q13.3	chr15	31196054	31235311	protein-coding gene	conflicting	OMIM: AR; CGD: AR; ClinGen: AD	not in SysNDD	not severe gene	Gastrointestinal; Renal	Interstitial nephritis, karyomegalic, 614817 (3), Autosomal recessive	1.6512E-25	0.14	0.14	0.14	0.14	0.14	0.14	0.14	0.14	0.14	0.14	0.14	0.14	0.14	0.14	0.14	0.29	100	100	100	100	100
962	FANCA	FA complementation group A	16q24.3	chr16	89803956	89883065	protein-coding gene	yes	OMIM: AR; CGD: AR; DDG2P: AR; ClinGen: AR	Limited; Autosomal recessive inheritance	severe gene	Audiologic/Otolaryngologic; Allergy/Immunology/Infectious; Dermatologic; Gastrointestinal; Hematologic; Musculoskeletal; Neurologic; Oncologic; Ophthalmologic; Renal	Fanconi anemia, complementation group A, 227650 (3), Autosomal recessive	1.5943E-68	0.57	0.57	0.57	0.57	0.57	0.57	0.57	0.57	0.57	0.71	0.71	0.71	0.71	0.71	0.71	0.71	100	100	100	97.29	97.98
963	FANCB	FA complementation group B	Xp22.2	chrX	14854082	14891191	protein-coding gene	yes, XL	OMIM: XLR; CGD: XL; DDG2P: XLR	Limited; X-linked recessive inheritance	severe gene	Audiologic/Otolaryngologic; Allergy/Immunology/Infectious; Dermatologic; Gastrointestinal; Hematologic; Musculoskeletal; Neurologic; Oncologic; Ophthalmologic; Renal	Fanconi anemia, complementation group B, 300514 (3), X-linked recessive	0.99631	0	0	0	0	0	0	0	0	0	0	0	0	0	0	0	0	98.01	98.01	100	100	100
964	FANCC	FA complementation group C	9q22.32	chr9	97861335	98189078	protein-coding gene	yes	OMIM: AR; CGD: AR; DDG2P: AR; ClinGen: AR	Limited; Autosomal recessive inheritance	severe gene	Audiologic/Otolaryngologic; Allergy/Immunology/Infectious; Dermatologic; Gastrointestinal; Hematologic; Musculoskeletal; Neurologic; Oncologic; Ophthalmologic; Renal	Fanconi anemia, complementation group C, 227645 (3), Autosomal recessive	2.7921E-13	0	0.14	0.14	0.14	0.14	0.14	0.14	0.14	0.14	0.14	0.14	0.14	0.14	0.14	0.14	0.14	100	100	100	99.7	100
965	FANCD2	FA complementation group D2	3p25.3	chr3	10068097	10143614	protein-coding gene	yes	OMIM: AR; CGD: AR; DDG2P: AR	Definitive; Autosomal recessive inheritance	severe gene	Audiologic/Otolaryngologic; Allergy/Immunology/Infectious; Dermatologic; Gastrointestinal; Hematologic; Musculoskeletal; Neurologic; Oncologic; Ophthalmologic; Renal	Fanconi anemia, complementation group D2, 227646 (3), Autosomal recessive	1.0974E-30	0	0	0	0	0	0	0	0	0	0	0	0	0	0	0	0	100	100	100	99.73	99.99
966	FANCE	FA complementation group E	6p21.31	chr6	35420137	35434880	protein-coding gene	yes	OMIM: AR; CGD: AR; DDG2P: AR; ClinGen: AR	Limited; Autosomal recessive inheritance	severe gene	Audiologic/Otolaryngologic; Allergy/Immunology/Infectious; Dermatologic; Gastrointestinal; Hematologic; Musculoskeletal; Neurologic; Oncologic; Ophthalmologic; Renal	Fanconi anemia, complementation group E, 600901 (3), Autosomal recessive	1.5278E-06	0	0	0	0	0	0	0	0	0	0	0	0	0	0	0	0	100	100	100	93.77	89.3
967	FANCF	FA complementation group F	11p14.3	chr11	22644064	22648333	protein-coding gene	yes	OMIM: AR; CGD: AR; DDG2P: AR; ClinGen: AR	Limited; Autosomal recessive inheritance	severe gene	Audiologic/Otolaryngologic; Allergy/Immunology/Infectious; Dermatologic; Gastrointestinal; Hematologic; Musculoskeletal; Neurologic; Oncologic; Ophthalmologic; Renal	Fanconi anemia, complementation group F, 603467 (3), Autosomal recessive	0.45886	0	0	0	0	0	0	0	0	0	0	0	0	0	0	0	0	100	100	100	100	100
968	FANCG	FA complementation group G	9p13.3	chr9	35073831	35080013	protein-coding gene	yes	OMIM: AR; CGD: AR; DDG2P: AR; ClinGen: AR	Limited; Autosomal recessive inheritance	severe gene	Audiologic/Otolaryngologic; Allergy/Immunology/Infectious; Dermatologic; Gastrointestinal; Hematologic; Musculoskeletal; Neurologic; Oncologic; Ophthalmologic; Renal	Fanconi anemia, complementation group G, 614082 (3), Autosomal recessive	2.4859E-14	0	0.14	0.14	0.14	0.14	0.14	0.14	0.14	0.14	0.14	0.14	0.14	0.14	0.14	0.14	0.14	100	100	100	98.04	100
969	FANCI	FA complementation group I	15q26.1	chr15	89787179	89860492	protein-coding gene	yes	OMIM: AR; CGD: AR; DDG2P: AR	Limited; Autosomal recessive inheritance	severe gene	Audiologic/Otolaryngologic; Allergy/Immunology/Infectious; Dermatologic; Gastrointestinal; Hematologic; Musculoskeletal; Neurologic; Oncologic; Ophthalmologic; Renal	Fanconi anemia, complementation group I, 609053 (3), Autosomal recessive	8.9116E-37	0	0	0	0	0	0	0	0	0	0	0	0	0	0	0	0	100	100	100	100	100
970	FANCL	FA complementation group L	2p16.1	chr2	58386377	58468507	protein-coding gene	yes	OMIM: AR; CGD: AR; DDG2P: AR; ClinGen: AR	Limited; Autosomal recessive inheritance	severe gene	Audiologic/Otolaryngologic; Allergy/Immunology/Infectious; Dermatologic; Gastrointestinal; Hematologic; Musculoskeletal; Neurologic; Oncologic; Ophthalmologic; Renal	Fanconi anemia, complementation group L, 614083 (3), Autosomal recessive	5.9404E-23	0.43	0.43	0.43	0.43	0.43	0.43	0.43	0.43	0.43	0.43	0.43	0.43	0.43	0.43	0.43	0.43	100	100	100	100	100
971	FANCM	FA complementation group M	14q21.2	chr14	45605142	45670093	protein-coding gene	yes	OMIM: AR; CGD: AR; DDG2P: AR	not in SysNDD	not severe gene	Audiologic/Otolaryngologic; Allergy/Immunology/Infectious; Dermatologic; Endocrine; Gastrointestinal; Genitourinary; Hematologic; Musculoskeletal; Neurologic; Obstetric; Oncologic; Ophthalmologic; Renal	?Premature ovarian failure 15, 618096 (3), Autosomal recessive; Spermatogenic failure 28, 618086 (3), Autosomal recessive	2.3536E-15	0	0	0	0	0	0	0	0	0	0	0	0	0	0	0	0.43	99.73	99.73	100	100	100
972	FAR1	fatty acyl-CoA reductase 1	11p15.3	chr11	13690216	13753893	protein-coding gene	yes	OMIM: AR/AD; CGD: AR; DDG2P: AR	Definitive; Autosomal dominant inheritance; Autosomal recessive inheritance	not severe gene	Biochemical; Craniofacial; Neurologic; Ophthalmologic	Peroxisomal fatty acyl-CoA reductase 1 disorder, 616154 (3), Autosomal recessive; Cataracts, spastic paraparesis, and speech delay, 619338 (3), Autosomal dominant	0.98504	0	0	0	0	0	0	0	0	0	0	0	0	0	0	0	0	100	100	100	100	100
973	FARS2	phenylalanyl-tRNA synthetase 2, mitochondrial	6p25.1	chr6	5261276	5771813	protein-coding gene	yes	OMIM: AR; CGD: AR; DDG2P: AR; ClinGen: AR	Definitive; Autosomal recessive inheritance	severe gene	Biochemical; Musculoskeletal; Neurologic	Combined oxidative phosphorylation deficiency 14, 614946 (3), Autosomal recessive; Spastic paraplegia 77, autosomal recessive, 617046 (3), Autosomal recessive	9.2964E-09	0	0	0	0	0	0	0	0	0	0	0	0	0.14	0.14	0.14	0.14	100	100	100	100	100
974	FARSA	phenylalanyl-tRNA synthetase subunit alpha	19p13.13	chr19	13033292	13044851	protein-coding gene	yes	OMIM: AR; CGD: AR	not in SysNDD	not severe gene	Craniofacial; Endocrine; Gastrointestinal; Musculoskeletal; Neurologic; Pulmonary	?Rajab interstitial lung disease with brain calcifications 2, 619013 (3), Autosomal recessive	0.014084	0	0	0	0	0	0	0	0	0	0	0	0	0	0	0	0	100	100	100	98.74	97.47
975	FARSB	phenylalanyl-tRNA synthetase subunit beta	2q36.1	chr2	223435254	223521056	protein-coding gene	yes	OMIM: AR; CGD: AR	Limited; Autosomal recessive inheritance	not severe gene	Cardiovascular; Craniofacial; Gastrointestinal; Musculoskeletal; Neurologic; Pulmonary; Renal	Rajab interstitial lung disease with brain calcifications 1, 613658 (3), Autosomal recessive	0.0032955	0	0.29	0.29	0.29	0.29	0.29	0.29	0.29	0.29	0.29	0.29	0.29	0.29	0.43	0.43	0.43	100	100	100	100	99.48
976	FASN	fatty acid synthase	17q25.3	chr17	80036208	80056208	protein-coding gene	single database	DDG2P: AR	Limited; Autosomal dominant inheritance; Autosomal recessive inheritance	not severe gene	Neurologic	AUTOSOMAL RECESSIVE MENTAL RETARDATION	1	0	0	0	0	0	0	0	0	0	0	0	0	0	0	0	0	100	100	100	99.73	100
977	FASTKD2	FAST kinase domains 2	2q33.3	chr2	207630080	207657233	protein-coding gene	yes	OMIM: AR; CGD: AR	Definitive; Autosomal recessive inheritance	not severe gene	Biochemical; Neurologic; Ophthalmologic	Combined oxidative phosphorylation deficiency 44, 618855 (3), Autosomal recessive	2.8891E-06	0	0	0	0	0	0	0	0	0	0	0	0	0	0	0	0	100	100	100	99.96	97.82
978	FAT4	FAT atypical cadherin 4	4q28.1	chr4	126237553	126414087	protein-coding gene	yes	OMIM: AR; CGD: AR; DDG2P: AR	Definitive; Autosomal recessive inheritance	severe gene	Allergy/Immunology/Infectious; Audiologic/Otolaryngologic; Craniofacial; Dental; Gastrointestinal; Genitourinary; Musculoskeletal; Neurologic; Renal	Van Maldergem syndrome 2, 615546 (3), Autosomal recessive; Hennekam lymphangiectasia-lymphedema syndrome 2, 616006 (3), Autosomal recessive	1	0	0	0	0	0	0	0	0	0	0	0	0	0.14	0.43	0.43	0.43	100	100	100	99.96	100
979	FBLN5	fibulin 5	14q32.12	chr14	92335755	92414331	protein-coding gene	yes	OMIM: AR/AD; CGD: AR/AD	not in SysNDD	severe gene	Dermatologic; Cardiovascular; Gastrointestinal; Genitourinary; Neurologic; Ophthalmologic; Pulmonary	Cutis laxa, autosomal recessive, type IA, 219100 (3), Autosomal recessive; Macular degeneration, age-related, 3, 608895 (3), Autosomal dominant; Neuropathy, hereditary, with or without age-related macular degeneration, 608895 (3), Autosomal dominant; ?Cutis laxa, autosomal dominant 2, 614434 (3), Autosomal dominant	0.9997	0	0	0	0	0	0	0	0	0	0	0	0	0	0	0	0	100	100	100	98.31	99.59
980	FBP1	fructose-bisphosphatase 1	9q22.32	chr9	97365414	97402531	protein-coding gene	yes	OMIM: AR; CGD: AR; DDG2P: AR	not in SysNDD	severe gene	Biochemical	Fructose-1,6-bisphosphatase deficiency, 229700 (3), Autosomal recessive	0.079124	0	0.14	0.14	0.14	0.14	0.14	0.14	0.14	0.14	0.14	0.14	0.14	0.14	0.29	0.29	0.29	100	100	100	100	100
981	FBXL3	F-box and leucine rich repeat protein 3	13q22.3	chr13	77566732	77601330	protein-coding gene	yes	OMIM: AR; CGD: AR	Definitive; Autosomal recessive inheritance	not severe gene	Craniofacial; Musculoskeletal; Neurologic	Intellectual developmental disorder with short stature, facial anomalies, and speech defects, 606220 (3), Autosomal recessive	0.9807	0	0	0	0	0	0	0	0	0	0	0	0	0	0	0	0	100	100	100	100	100
982	FBXL4	F-box and leucine rich repeat protein 4	6q16.1-q16.2	chr6	99316413	99395882	protein-coding gene	yes	OMIM: AR; CGD: AR; DDG2P: AR; ClinGen: AR	Definitive; Autosomal recessive inheritance	severe gene	Biochemical; Craniofacial; Neurologic; Ophthalmologic	Mitochondrial DNA depletion syndrome 13 (encephalomyopathic type), 615471 (3), Autosomal recessive	1.1384E-08	0	0	0	0	0	0	0	0	0	0	0	0	0	0	0	0	99.64	99.64	100	100	100
983	FBXO31	F-box protein 31	16q24.2	chr16	87360592	87425748	protein-coding gene	yes	OMIM: AR; CGD: AR	Definitive; Autosomal dominant inheritance; Autosomal recessive inheritance	not severe gene	Craniofacial; Neurologic	?Mental retardation, autosomal recessive 45, 615979 (3), Autosomal recessive	0.44439	0	0	0	0	0	0	0	0	0	0	0	0	0	0	0	0	100	100	100	97.11	95.58
984	FBXO7	F-box protein 7	22q12.3	chr22	32870662	32894816	protein-coding gene	yes	OMIM: AR; CGD: AR	not in SysNDD	severe gene	Neurologic	Parkinson disease 15, autosomal recessive, 260300 (3), Autosomal recessive	5.7858E-07	0	0	0	0	0	0	0	0	0	0	0	0	0	0.14	0.14	0.14	100	100	100	100	99.73
985	FCGR2A	Fc fragment of IgG receptor IIa	1q23.3	chr1	161475219	161493803	protein-coding gene	single database	OMIM: AR/AD, N/A	not in SysNDD	not severe gene	General; Cardiovascular; Pulmonary; Gastrointestinal; Genitourinary; Biochemical	{Malaria, severe, susceptibility to}, 611162 (3); {Pseudomonas aeruginosa, susceptibility to chronic infection by, in cystic fibrosis}, 219700 (3), Autosomal recessive; {Lupus nephritis, susceptibility to}, 152700 (3), Autosomal dominant	2.0054E-06	0	0	0	0	0	0	0	0	0	0	0	0	0	0	0	0	100	100	100	100	100
986	FCGR3A	Fc fragment of IgG receptor IIIa	1q23.3	chr1	161511548	161520527	protein-coding gene	yes	OMIM: AR; CGD: AR	not in SysNDD	not severe gene	Allergy/Immunology/Infectious	Immunodeficiency 20, 615707 (3), Autosomal recessive	3.6955E-06	0	0	0	0	0	0	0	0	0	0	0	0	0	0	0	0	100	100	100	100	100
987	FCHO1	FCH and mu domain containing endocytic adaptor 1	19p13.11	chr19	17858526	17899377	protein-coding gene	single database	OMIM: AR	not in SysNDD	not severe gene	Allergy/Immunology/Infectious; Audiologic/Otolaryngologic; Biochemical; Craniofacial; Dermatologic; Endocrine; Gastrointestinal; Musculoskeletal; Neurologic; Oncologic; Pulmonary	Immunodeficiency 76, 619164 (3), Autosomal recessive	0.99845	0	0	0	0	0	0	0	0	0	0	0	0	0	0	0	0	100	100	100	97.28	98.53
988	FCN3	ficolin 3	1p36.11	chr1	27695602	27701315	protein-coding gene	yes	OMIM: AR; CGD: AR	not in SysNDD	not severe gene	Allergy/Immunology/Infectious	Immunodeficiency due to ficolin 3 deficiency, 613860 (3), Autosomal recessive	0.0038008	0	0	0	0	0	0	0	0	0	0	0	0	0	0	0	0	100	100	100	99.31	100
989	FCSK	fucose kinase	16q22.1	chr16	70488323	70514177	protein-coding gene	yes	OMIM: AR; CGD: AR; DDG2P: AR	Definitive; Autosomal recessive inheritance	not severe gene	Biochemical; Neurologic; Ophthalmologic	Congenital disorder of glycosylation with defective fucosylation 2, 618324 (3), Autosomal recessive	1.0421E-29	0	0	0	0	0	0	0	0	0	0	0	0	0.14	0.14	0.14	0.14	100	100	100	97.16	99.54
990	FDFT1	farnesyl-diphosphate farnesyltransferase 1	8p23.1	chr8	11653081	11696818	protein-coding gene	yes	OMIM: AR; CGD: AR; DDG2P: AR	Definitive; Autosomal recessive inheritance	not severe gene	Biochemical; Cardiovascular; Craniofacial; Gastrointestinal; Musculoskeletal; Neurologic	Squalene synthase deficiency, 618156 (3), Autosomal recessive	4.0998E-15	0	0	0	0	0	0	0	0	0	0	0	0	0.14	0.29	0.29	0.29	100	100	100	97.92	95.6
991	FDX2	ferredoxin 2	19p13.2	chr19	10420720	10426691	protein-coding gene	yes	OMIM: AR; CGD: AR	not in SysNDD	not severe gene	Biochemical; Musculoskeletal; Neurologic; Renal	Mitochondrial myopathy, episodic, with optic atrophy and reversible leukoencephalopathy, 251900 (3), Autosomal recessive	0.001652	0	0	0	0	0	0	0	0	0	0	0	0	0	0	0	0	100	100	100	95.47	98.32
992	FDXR	ferredoxin reductase	17q25.1	chr17	72858618	72869156	protein-coding gene	yes	OMIM: AR; CGD: AR	Limited; Autosomal recessive inheritance	not severe gene	Audiologic/Otolaryngologic; Ophthalmologic	Auditory neuropathy and optic atrophy, 617717 (3), Autosomal recessive	1.1493E-06	0	0	0	0	0	0	0	0	0	0	0	0	0	0	0	0	100	100	100	99.98	100
993	FECH	ferrochelatase	18q21.31	chr18	55215514	55254004	protein-coding gene	yes	OMIM: AR; CGD: AR/AD	not in SysNDD	not severe gene	Dermatologic; Gastrointestinal; Hematologic	Protoporphyria, erythropoietic, 1, 177000 (3), Autosomal recessive	0.0027587	0	0	0	0	0	6.43	6.43	6.43	6.43	6.43	6.43	6.43	6.43	6.43	6.43	6.43	100	100	100	99.62	99.99
994	FERMT1	FERM domain containing kindlin 1	20p12.3	chr20	6055491	6104191	protein-coding gene	yes	OMIM: AR; CGD: AR	not in SysNDD	severe gene	Dermatologic; Oncologic	Kindler syndrome, 173650 (3), Autosomal recessive	2.9163E-11	0	0	0	0	0	0	0	0	0	0	0	0	0	0.14	0.14	0.14	100	100	100	99.83	99.94
995	FERMT3	FERM domain containing kindlin 3	11q13.1	chr11	63974149	63991358	protein-coding gene	yes	OMIM: AR; CGD: AR; ClinGen: AR	not in SysNDD	severe gene	Allergy/Immunology/Infectious; Hematologic	Leukocyte adhesion deficiency, type III, 612840 (3), Autosomal recessive	0.00026014	0	0	0	0	0	0	0	0	0	0	0	0	0	0	0	0	100	100	100	97.93	99.78
996	FEZF1	FEZ family zinc finger 1	7q31.32	chr7	121941447	121950745	protein-coding gene	yes	OMIM: AR; CGD: AR; DDG2P: AR	not in SysNDD	not severe gene	Endocrine; Neurologic	Hypogonadotropic hypogonadism 22, with or without anosmia, 616030 (3), Autosomal recessive	0.95043	0	0	0	0	0	0	0	0	0	0	0	0	0	0	0	0	100	100	100	100	100
997	FGA	fibrinogen alpha chain	4q31.3	chr4	155504277	155511918	protein-coding gene	conflicting	OMIM: AR/AD, N/A; CGD: AR/AD; ClinGen: SD	not in SysNDD	severe gene	Cardiovascular; Gastrointestinal; Hematologic; Musculoskeletal; Renal	Hypodysfibrinogenemia, congenital, 616004 (3); Dysfibrinogenemia, congenital, 616004 (3); Amyloidosis, familial visceral, 105200 (3), Autosomal dominant; Afibrinogenemia, congenital, 202400 (3), Autosomal recessive	1.2236E-13	0	0	0	0	0	0	0	0	0	0	0	0	0.43	0.43	0.57	0.57	100	100	100	100	100
[truncated: 2,062 more rows]

## Sheet: Supplementary Table 1b
Supplementary Table 1b: List of the 45 genes no longer considered recessive
Nr.	Approved gene symbol	Gene name	Location	chr	pos start	pos end	Locus group	Databases and remarks	Manifestation categories	SysNDD	Phenotypes
[truncated: 45 more rows]

## Sheet: Supplementary Table 4a
Supplementary Table 4a: Summary of inheritance pattern and consanguinity between the diagnosed and undiagnosed index cases
[truncated: 9 more rows]

## Sheet: Supplementary Table 4b
Supplementary Table 4b: At-risk parental couples considering 14 variant classification groups
[truncated: 157 more rows]

[truncated: 1 more sheets: Supplementary Table 5]
